# Supplementary material for: Structural insights into C3 convertase activity of the classical pathway of complement
Source: Nat Commun. 2025 Dec 18;17:993. doi: 10.1038/s41467-025-67730-4 (PMC12847986; doi:10.1038/s41467-025-67730-4)
Supplement: Supplementary file 4 — Source Data [file 41467_2025_67730_MOESM4_ESM.xlsx]

## Sheet: SuppFig.1b
Supplementary Fig. 1b
Superdex 200 Increase 10/300 (GE Healthcare)/ Analytical SEC
Flow rate 0.5 ml/min
Protein intensity (mAU) measured at 280 nm
R.Time (min)	Volumn (ml)	C4b	C2	C4b2	C4b2Crosslinked
0	0	-4	1	3	0
0.00833	0.004165	-4	1	3	0
0.01667	0.008335	-2	-1	0	0
0.025	0.0125	1	-1	0	0
0.03333	0.016665	2	-1	-1	-1
0.04167	0.020835	1	0	-1	-1
0.05	0.025	1	0	0	-1
0.05833	0.029165	1	0	1	-1
0.06667	0.033335	1	0	1	-1
0.075	0.0375	1	0	1	0
0.08333	0.041665	2	1	0	0
0.09167	0.045835	3	0	-1	-1
0.1	0.05	3	-1	-2	-2
0.10833	0.054165	2	-1	-3	-2
0.11667	0.058335	2	-1	-3	-2
0.125	0.0625	3	-2	-3	-1
0.13333	0.066665	3	-2	-2	-2
0.14167	0.070835	2	-2	-1	-2
0.15	0.075	0	-2	-2	-3
0.15833	0.079165	-1	-1	-2	-3
0.16667	0.083335	-1	-1	-1	-3
0.175	0.0875	-1	-1	-1	-2
0.18333	0.091665	-1	-3	-1	-1
0.19167	0.095835	-1	-4	-2	1
0.2	0.1	-1	-4	-2	0
0.20833	0.104165	-1	-3	-2	0
0.21667	0.108335	-2	-1	-2	-1
0.225	0.1125	-2	0	-2	-1
0.23333	0.116665	-1	0	-3	-1
0.24167	0.120835	0	-1	-3	-2
0.25	0.125	0	-2	-3	-3
0.25833	0.129165	0	-3	-3	-4
0.26667	0.133335	0	-3	-2	-5
0.275	0.1375	-1	-2	-3	-5
0.28333	0.141665	-2	-2	-3	-4
0.29167	0.145835	-2	-2	-2	-5
0.3	0.15	-1	-2	-2	-5
0.30833	0.154165	-1	-2	-1	-5
0.31667	0.158335	0	-2	0	-4
0.325	0.1625	0	-4	-1	-4
0.33333	0.166665	0	-4	-2	-4
0.34167	0.170835	1	-4	-3	-4
0.35	0.175	1	-3	-3	-4
0.35833	0.179165	0	-2	-3	-4
0.36667	0.183335	-1	-2	-3	-4
0.375	0.1875	-1	-1	-3	-2
0.38333	0.191665	-1	0	-2	-1
0.39167	0.195835	-3	0	-2	-1
0.4	0.2	-4	0	-1	-1
0.40833	0.204165	-5	0	-1	-1
0.41667	0.208335	-5	-1	0	0
0.425	0.2125	-5	-1	0	2
0.43333	0.216665	-4	-2	-1	3
0.44167	0.220835	-3	-2	-3	3
0.45	0.225	-1	-1	-3	2
0.45833	0.229165	-1	-1	-2	0
0.46667	0.233335	-1	0	-1	0
0.475	0.2375	-2	1	-1	0
0.48333	0.241665	-2	0	-2	1
0.49167	0.245835	-2	-1	-1	2
0.5	0.25	-1	-2	0	3
0.50833	0.254165	0	-2	0	2
0.51667	0.258335	0	-3	0	1
0.525	0.2625	-1	-3	0	1
0.53333	0.266665	-2	-1	-1	2
0.54167	0.270835	-3	0	-2	2
0.55	0.275	-2	2	-2	2
0.55833	0.279165	0	3	-1	3
0.56667	0.283335	2	4	0	2
0.575	0.2875	3	3	1	2
0.58333	0.291665	2	2	1	2
0.59167	0.295835	0	0	1	2
0.6	0.3	-1	-2	0	2
0.60833	0.304165	-2	-2	-1	2
0.61667	0.308335	0	-2	-1	3
0.625	0.3125	1	-1	-1	3
0.63333	0.316665	3	-1	-1	3
0.64167	0.320835	3	-1	0	3
0.65	0.325	3	0	1	2
0.65833	0.329165	2	1	0	1
0.66667	0.333335	1	1	-1	1
0.675	0.3375	0	2	-2	0
0.68333	0.341665	1	2	-1	-2
0.69167	0.345835	2	2	0	-4
0.7	0.35	2	0	1	-3
0.70833	0.354165	2	-1	1	-2
0.71667	0.358335	2	-2	0	-2
0.725	0.3625	3	-1	-1	-2
0.73333	0.366665	3	-1	-1	-2
0.74167	0.370835	3	-1	-2	-1
0.75	0.375	3	-1	-1	1
0.75833	0.379165	2	-1	-1	1
0.76667	0.383335	3	0	-1	0
0.775	0.3875	3	1	0	0
0.78333	0.391665	3	1	0	-1
0.79167	0.395835	2	1	-1	-1
0.8	0.4	1	2	-2	-2
0.80833	0.404165	1	3	-3	-3
0.81667	0.408335	1	3	-4	-3
0.825	0.4125	1	3	-4	-3
0.83333	0.416665	1	2	-3	-3
0.84167	0.420835	1	2	-3	-2
0.85	0.425	0	2	-3	-1
0.85833	0.429165	1	2	-2	-1
0.86667	0.433335	3	3	-2	0
0.875	0.4375	4	3	-3	1
0.88333	0.441665	4	4	-3	1
0.89167	0.445835	3	4	-3	0
0.9	0.45	2	4	-4	0
0.90833	0.454165	2	3	-5	-1
0.91667	0.458335	2	3	-5	-1
0.925	0.4625	2	3	-3	-1
0.93333	0.466665	1	2	-2	0
0.94167	0.470835	1	2	-1	1
0.95	0.475	1	1	-1	2
0.95833	0.479165	2	0	-2	2
0.96667	0.483335	4	1	-2	1
0.975	0.4875	5	2	-2	1
0.98333	0.491665	5	3	-1	0
0.99167	0.495835	4	2	-1	-1
1	0.5	2	1	-1	0
1.00833	0.504165	1	2	-1	1
1.01667	0.508335	1	3	-1	1
1.025	0.5125	1	3	-1	0
1.03333	0.516665	2	4	-1	0
1.04167	0.520835	2	4	-1	1
1.05	0.525	1	5	-1	1
1.05833	0.529165	2	5	-1	0
1.06667	0.533335	3	5	0	0
1.075	0.5375	4	4	1	1
1.08333	0.541665	4	4	0	2
1.09167	0.545835	3	5	-1	3
1.1	0.55	3	6	-2	3
1.10833	0.554165	4	5	-2	2
1.11667	0.558335	4	5	-1	2
1.125	0.5625	5	5	-1	2
1.13333	0.566665	6	5	0	2
1.14167	0.570835	6	5	0	2
1.15	0.575	5	4	0	2
1.15833	0.579165	3	4	-1	2
1.16667	0.583335	2	3	-1	2
1.175	0.5875	1	1	-1	2
1.18333	0.591665	2	-1	-1	1
1.19167	0.595835	3	-3	-1	0
1.2	0.6	2	-3	0	-1
1.20833	0.604165	1	-3	0	-2
1.21667	0.608335	1	-1	0	-1
1.225	0.6125	1	0	1	0
1.23333	0.616665	1	-1	2	1
1.24167	0.620835	2	-1	3	0
1.25	0.625	3	-1	2	-1
1.25833	0.629165	4	1	0	-1
1.26667	0.633335	5	3	0	0
1.275	0.6375	5	3	0	1
1.28333	0.641665	3	2	0	1
1.29167	0.645835	2	0	0	1
1.3	0.65	1	-1	1	1
1.30833	0.654165	0	-1	1	1
1.31667	0.658335	-1	-1	1	1
1.325	0.6625	-1	0	0	1
1.33333	0.666665	-1	1	0	2
1.34167	0.670835	1	1	0	2
1.35	0.675	2	0	-1	1
1.35833	0.679165	2	-1	-1	0
1.36667	0.683335	3	-2	0	-1
1.375	0.6875	4	-2	1	0
1.38333	0.691665	3	-2	0	1
1.39167	0.695835	3	-2	-1	2
1.4	0.7	3	-1	-2	3
1.40833	0.704165	3	-1	-2	3
1.41667	0.708335	2	0	-2	1
1.425	0.7125	0	0	-2	-1
1.43333	0.716665	-2	1	-2	-1
1.44167	0.720835	-3	1	-2	-1
1.45	0.725	-2	2	-3	-1
1.45833	0.729165	-1	3	-3	-1
1.46667	0.733335	1	5	-2	0
1.475	0.7375	2	5	-1	0
1.48333	0.741665	3	4	0	-1
1.49167	0.745835	3	2	0	-1
1.5	0.75	2	1	0	0
1.50833	0.754165	2	0	-1	0
1.51667	0.758335	2	-1	-2	0
1.525	0.7625	2	-1	-1	0
1.53333	0.766665	1	-1	0	0
1.54167	0.770835	0	-1	1	0
1.55	0.775	0	-2	1	0
1.55833	0.779165	1	-2	0	1
1.56667	0.783335	1	-3	0	1
1.575	0.7875	1	-3	0	3
1.58333	0.791665	2	-3	1	3
1.59167	0.795835	2	-3	2	2
1.6	0.8	1	-2	2	2
1.60833	0.804165	1	-1	1	2
1.61667	0.808335	0	-1	-1	3
1.625	0.8125	0	-1	-2	3
1.63333	0.816665	-1	-1	-1	2
1.64167	0.820835	-2	-1	0	1
1.65	0.825	-2	-1	0	0
1.65833	0.829165	-2	-1	0	0
1.66667	0.833335	-2	-2	0	0
1.675	0.8375	-2	-1	1	0
1.68333	0.841665	0	0	1	0
1.69167	0.845835	1	0	1	-1
1.7	0.85	2	-1	1	0
1.70833	0.854165	3	0	1	0
1.71667	0.858335	3	1	1	1
1.725	0.8625	4	1	0	1
1.73333	0.866665	4	1	0	1
1.74167	0.870835	3	1	0	0
1.75	0.875	2	0	1	1
1.75833	0.879165	2	0	3	1
1.76667	0.883335	2	0	5	1
1.775	0.8875	2	0	6	2
1.78333	0.891665	2	-1	5	2
1.79167	0.895835	0	-2	4	2
1.8	0.9	-1	-1	4	1
1.80833	0.904165	-2	-1	4	0
1.81667	0.908335	-2	-1	4	-1
1.825	0.9125	-1	-1	3	-3
1.83333	0.916665	0	-1	3	-4
1.84167	0.920835	1	-1	2	-4
1.85	0.925	2	-1	2	-3
1.85833	0.929165	1	0	2	-2
1.86667	0.933335	0	1	3	1
1.875	0.9375	1	1	3	2
1.88333	0.941665	1	1	4	2
1.89167	0.945835	1	1	4	0
1.9	0.95	2	1	3	-1
1.90833	0.954165	3	0	3	-1
1.91667	0.958335	4	-2	2	0
1.925	0.9625	4	-3	2	0
1.93333	0.966665	3	-3	2	-1
1.94167	0.970835	1	-2	3	-1
1.95	0.975	0	-1	3	-1
1.95833	0.979165	1	0	3	-1
1.96667	0.983335	2	0	1	0
1.975	0.9875	3	-1	0	-1
1.98333	0.991665	2	-2	0	-1
1.99167	0.995835	1	-2	-1	-1
2	1	1	-2	-2	-1
2.00833	1.00416	0	-2	-2	-1
2.01667	1.00833	0	-1	-2	0
2.025	1.0125	1	-2	-1	-1
2.03333	1.01666	2	-3	0	-1
2.04167	1.02083	3	-3	-1	-1
2.05	1.025	2	-2	-2	-1
2.05833	1.02917	2	0	-3	-1
2.06667	1.03333	2	1	-4	-1
2.075	1.0375	2	1	-4	-1
2.08333	1.04167	1	1	-4	-2
2.09167	1.04584	2	0	-4	-2
2.1	1.05	2	-1	-4	-2
2.10833	1.05417	1	-2	-5	-2
2.11667	1.05834	1	-3	-5	-2
2.125	1.0625	1	-3	-6	-2
2.13333	1.06666	0	-3	-5	-2
2.14167	1.07083	0	-1	-4	-2
2.15	1.075	1	-1	-4	-2
2.15833	1.07916	1	-2	-4	-2
2.16667	1.08333	1	-3	-4	-3
2.175	1.0875	1	-3	-3	-2
2.18333	1.09167	2	-3	-2	-2
2.19167	1.09583	2	-3	-2	-3
2.2	1.1	2	-3	-2	-4
2.20833	1.10417	2	-4	-3	-4
2.21667	1.10834	2	-5	-3	-4
2.225	1.1125	1	-6	-3	-4
2.23333	1.11667	0	-6	-3	-3
2.24167	1.12084	0	-6	-4	-2
2.25	1.125	0	-5	-3	-2
2.25833	1.12916	1	-4	-2	-2
2.26667	1.13333	1	-4	-1	-2
2.275	1.1375	1	-4	-1	-1
2.28333	1.14166	1	-3	0	0
2.29167	1.14583	1	-1	0	0
2.3	1.15	1	0	1	1
2.30833	1.15417	1	0	1	1
2.31667	1.15833	2	-2	1	2
2.325	1.1625	2	-3	-1	2
2.33333	1.16667	4	-4	-2	2
2.34167	1.17084	6	-3	-2	2
2.35	1.175	6	-3	-2	3
2.35833	1.17917	5	-3	-1	3
2.36667	1.18334	5	-3	-1	2
2.375	1.1875	4	-3	-1	2
2.38333	1.19166	3	-2	-2	2
2.39167	1.19583	1	-2	-3	3
2.4	1.2	1	-3	-3	3
2.40833	1.20416	1	-4	-2	2
2.41667	1.20833	0	-4	-2	1
2.425	1.2125	0	-4	-2	1
2.43333	1.21667	-1	-3	-2	1
2.44167	1.22083	-1	-2	-2	1
2.45	1.225	0	-3	-2	-1
2.45833	1.22917	0	-4	-2	-1
2.46667	1.23334	0	-4	-2	-1
2.475	1.2375	1	-3	-2	-1
2.48333	1.24167	1	-2	-2	-2
2.49167	1.24584	1	-2	-3	-2
2.5	1.25	1	-2	-3	-2
2.50833	1.25416	1	-2	-2	-2
2.51667	1.25833	0	-1	-3	-1
2.525	1.2625	-1	0	-3	-1
2.53333	1.26666	-1	0	-3	-2
2.54167	1.27083	-2	1	-3	-2
2.55	1.275	-2	0	-4	-1
2.55833	1.27917	-2	0	-3	-1
2.56667	1.28333	-1	1	-2	0
2.575	1.2875	0	0	-1	-1
2.58333	1.29167	1	-1	-2	-1
2.59167	1.29584	3	-2	-2	-1
2.6	1.3	3	-2	-2	0
2.60833	1.30417	3	-1	-2	0
2.61667	1.30834	3	-1	-2	-1
2.625	1.3125	3	-2	-3	-2
2.63333	1.31666	3	-3	-3	-3
2.64167	1.32083	2	-4	-3	-3
2.65	1.325	1	-4	-3	-3
2.65833	1.32916	1	-4	-2	-3
2.66667	1.33333	1	-5	-2	-3
2.675	1.3375	2	-4	-3	-4
2.68333	1.34167	3	-4	-4	-5
2.69167	1.34583	4	-4	-6	-5
2.7	1.35	5	-3	-7	-5
2.70833	1.35417	4	-3	-6	-4
2.71667	1.35834	2	-3	-5	-3
2.725	1.3625	1	-2	-5	-2
2.73333	1.36667	1	-3	-5	-3
2.74167	1.37084	2	-3	-4	-4
2.75	1.375	4	-2	-3	-4
2.75833	1.37916	6	-1	-3	-4
2.76667	1.38333	6	-1	-3	-5
2.775	1.3875	6	-1	-4	-5
2.78333	1.39166	6	-2	-5	-6
2.79167	1.39583	6	-3	-5	-5
2.8	1.4	4	-4	-5	-4
2.80833	1.40417	3	-3	-4	-3
2.81667	1.40833	2	-3	-3	-2
2.825	1.4125	1	-2	-2	-1
2.83333	1.41667	1	-2	-3	0
2.84167	1.42084	2	-2	-3	0
2.85	1.425	3	-2	-3	1
2.85833	1.42917	4	-2	-3	2
2.86667	1.43334	3	-2	-3	1
2.875	1.4375	2	-2	-3	0
2.88333	1.44166	2	-3	-3	-1
2.89167	1.44583	2	-2	-3	-1
2.9	1.45	3	-1	-3	0
2.90833	1.45416	2	0	-4	0
2.91667	1.45833	2	1	-3	-1
2.925	1.4625	1	1	-3	-3
2.93333	1.46667	1	0	-3	-4
2.94167	1.47083	2	0	-3	-4
2.95	1.475	2	1	-3	-5
2.95833	1.47917	2	1	-1	-6
2.96667	1.48334	2	2	0	-5
2.975	1.4875	1	2	0	-3
2.98333	1.49167	0	2	-1	-2
2.99167	1.49584	-1	1	-2	-1
3	1.5	-1	0	-1	0
3.00833	1.50416	-1	-1	0	1
3.01667	1.50833	-1	-1	1	0
3.025	1.5125	0	-1	1	0
3.03333	1.51666	1	-1	0	0
3.04167	1.52083	1	-2	-2	1
3.05	1.525	1	-3	-2	1
3.05833	1.52917	1	-3	-2	1
3.06667	1.53333	0	-3	0	0
3.075	1.5375	-1	-2	1	0
3.08333	1.54167	-2	-1	0	0
3.09167	1.54584	-3	0	-1	0
3.1	1.55	-3	0	-2	0
3.10833	1.55417	-2	0	-3	1
3.11667	1.55834	-1	-1	-4	1
3.125	1.5625	-1	-1	-4	2
3.13333	1.56666	-1	-1	-4	2
3.14167	1.57083	0	-1	-3	2
3.15	1.575	0	0	-2	2
3.15833	1.57916	0	0	-2	2
3.16667	1.58333	1	-1	-2	1
3.175	1.5875	3	-2	-1	0
3.18333	1.59167	3	-3	-1	0
3.19167	1.59583	2	-3	-1	1
3.2	1.6	2	-2	-1	1
3.20833	1.60417	2	0	0	1
3.21667	1.60834	2	1	1	1
3.225	1.6125	1	1	2	1
3.23333	1.61667	1	1	1	0
3.24167	1.62084	1	-1	0	0
3.25	1.625	1	-1	0	-1
3.25833	1.62916	2	-1	0	-1
3.26667	1.63333	3	-1	-1	-2
3.275	1.6375	4	-1	-1	-3
3.28333	1.64166	4	0	-1	-2
3.29167	1.64583	3	1	-1	-1
3.3	1.65	1	0	-2	-1
3.30833	1.65417	1	-1	-4	-1
3.31667	1.65833	0	-1	-5	-2
3.325	1.6625	1	0	-5	-2
3.33333	1.66667	3	0	-6	-2
3.34167	1.67084	4	0	-7	-2
3.35	1.675	4	-1	-7	-1
3.35833	1.67917	3	-1	-7	-2
3.36667	1.68334	1	-1	-6	-2
3.375	1.6875	0	0	-4	-3
3.38333	1.69166	-1	-1	-2	-4
3.39167	1.69583	-1	-3	-2	-4
3.4	1.7	-2	-4	-3	-4
3.40833	1.70416	-2	-4	-4	-4
3.41667	1.70833	-3	-2	-4	-4
3.425	1.7125	-4	-1	-4	-4
3.43333	1.71667	-2	0	-3	-4
3.44167	1.72083	0	-1	-2	-4
3.45	1.725	1	-2	-2	-2
3.45833	1.72917	0	-2	-2	0
3.46667	1.73334	0	-3	-1	1
3.475	1.7375	0	-4	-2	1
3.48333	1.74167	1	-3	-3	0
3.49167	1.74584	1	-3	-5	0
3.5	1.75	2	-3	-5	-1
3.50833	1.75416	1	-4	-5	-1
3.51667	1.75833	0	-3	-5	-1
3.525	1.7625	-1	-3	-5	-1
3.53333	1.76666	-2	-2	-5	-1
3.54167	1.77083	-2	-1	-6	-1
3.55	1.775	-2	-1	-5	-2
3.55833	1.77917	-1	-1	-5	-3
3.56667	1.78333	-1	-1	-4	-4
3.575	1.7875	-1	0	-3	-5
3.58333	1.79167	0	0	-3	-4
3.59167	1.79584	1	-1	-4	-3
3.6	1.8	2	-1	-5	-3
3.60833	1.80417	3	-1	-5	-2
3.61667	1.80834	4	-1	-4	-1
3.625	1.8125	5	-2	-5	-1
3.63333	1.81666	4	-2	-5	-1
3.64167	1.82083	4	-1	-6	-2
3.65	1.825	3	-2	-6	-3
3.65833	1.82916	1	-3	-7	-3
3.66667	1.83333	1	-4	-7	-3
3.675	1.8375	2	-3	-7	-3
3.68333	1.84167	3	-2	-7	-3
3.69167	1.84583	3	-2	-7	-3
3.7	1.85	3	-3	-7	-2
3.70833	1.85417	2	-3	-6	-2
3.71667	1.85834	1	-3	-4	-3
3.725	1.8625	0	-3	-3	-4
3.73333	1.86667	0	-3	-2	-4
3.74167	1.87084	0	-4	-2	-3
3.75	1.875	0	-5	-3	-3
3.75833	1.87916	0	-4	-5	-3
3.76667	1.88333	0	-3	-6	-3
3.775	1.8875	0	-3	-5	-4
3.78333	1.89166	-1	-3	-5	-5
3.79167	1.89583	-2	-4	-5	-6
3.8	1.9	-3	-5	-6	-7
3.80833	1.90417	-3	-5	-6	-7
3.81667	1.90833	-3	-4	-5	-6
3.825	1.9125	-2	-4	-5	-6
3.83333	1.91667	0	-3	-6	-6
3.84167	1.92084	1	-4	-7	-5
3.85	1.925	2	-4	-7	-5
3.85833	1.92917	1	-4	-7	-4
3.86667	1.93334	0	-3	-6	-4
3.875	1.9375	-1	-4	-6	-3
3.88333	1.94166	-2	-4	-5	-3
3.89167	1.94583	-2	-4	-4	-2
3.9	1.95	0	-3	-2	-2
3.90833	1.95416	1	-3	-2	-2
3.91667	1.95833	1	-4	-2	-3
3.925	1.9625	1	-5	-3	-4
3.93333	1.96667	1	-6	-5	-6
3.94167	1.97083	2	-5	-6	-6
3.95	1.975	2	-5	-7	-6
3.95833	1.97917	2	-6	-8	-5
3.96667	1.98334	2	-6	-7	-5
3.975	1.9875	2	-5	-6	-6
3.98333	1.99167	2	-5	-4	-6
3.99167	1.99584	2	-3	-2	-6
4	2	2	-1	-2	-7
4.00833	2.00416	3	-1	-3	-7
4.01667	2.00834	4	-1	-4	-7
4.025	2.0125	4	-2	-4	-6
4.03333	2.01667	2	-4	-3	-5
4.04167	2.02083	0	-5	-3	-5
4.05	2.025	-1	-5	-4	-5
4.05833	2.02916	-1	-4	-5	-5
4.06667	2.03334	-2	-3	-6	-4
4.075	2.0375	-2	-2	-6	-3
4.08333	2.04167	-2	-2	-7	-3
4.09167	2.04583	-2	-2	-8	-4
4.1	2.05	-2	-2	-8	-5
4.10833	2.05416	-2	-4	-9	-6
4.11667	2.05834	-2	-5	-8	-5
4.125	2.0625	-2	-5	-8	-5
4.13333	2.06666	-2	-4	-6	-5
4.14167	2.07084	-3	-3	-6	-5
4.15	2.075	-4	-3	-7	-5
4.15833	2.07917	-4	-2	-7	-5
4.16667	2.08333	-3	-2	-8	-5
4.175	2.0875	-2	-3	-8	-4
4.18333	2.09166	-1	-2	-8	-4
4.19167	2.09584	-2	-3	-6	-4
4.2	2.1	-3	-5	-5	-4
4.20833	2.10417	-4	-5	-4	-5
4.21667	2.10833	-4	-5	-4	-5
4.225	2.1125	-4	-4	-3	-5
4.23333	2.11666	-4	-4	-2	-4
4.24167	2.12084	-4	-5	-2	-1
4.25	2.125	-3	-5	-3	1
4.25833	2.12916	-2	-4	-4	2
4.26667	2.13334	-2	-2	-4	0
4.275	2.1375	-2	-2	-4	-3
4.28333	2.14167	-2	-3	-3	-5
4.29167	2.14583	-3	-4	-3	-4
4.3	2.15	-4	-6	-4	-3
4.30833	2.15416	-3	-7	-3	-2
4.31667	2.15834	-1	-7	-4	-1
4.325	2.1625	0	-7	-4	0
4.33333	2.16667	1	-6	-4	0
4.34167	2.17083	1	-5	-4	0
4.35	2.175	0	-5	-5	0
4.35833	2.17916	0	-5	-6	1
4.36667	2.18334	-1	-5	-6	1
4.375	2.1875	-1	-4	-5	1
4.38333	2.19166	0	-4	-5	0
4.39167	2.19584	1	-5	-6	0
4.4	2.2	1	-5	-6	0
4.40833	2.20417	0	-4	-6	2
4.41667	2.20833	0	-3	-5	3
4.425	2.2125	-1	-2	-4	4
4.43333	2.21666	-2	-2	-3	4
4.44167	2.22084	-1	-3	-3	3
4.45	2.225	-1	-4	-4	2
4.45833	2.22917	-1	-4	-4	2
4.46667	2.23333	-1	-5	-3	1
4.475	2.2375	0	-6	-3	0
4.48333	2.24166	-1	-7	-4	0
4.49167	2.24584	-1	-5	-4	1
4.5	2.25	-2	-4	-5	0
4.50833	2.25416	-3	-3	-5	-1
4.51667	2.25834	-3	-2	-6	-1
4.525	2.2625	-4	-3	-6	-1
4.53333	2.26667	-3	-4	-6	-1
4.54167	2.27083	-2	-4	-5	-2
4.55	2.275	-1	-4	-6	-2
4.55833	2.27916	-1	-4	-5	-2
4.56667	2.28334	-1	-5	-4	-1
4.575	2.2875	-1	-5	-3	0
4.58333	2.29167	-2	-4	-3	0
4.59167	2.29583	-2	-4	-3	0
4.6	2.3	-2	-4	-2	0
4.60833	2.30416	-2	-5	-2	-1
4.61667	2.30834	-1	-7	-1	-1
4.625	2.3125	1	-8	-1	0
4.63333	2.31666	2	-6	-2	1
4.64167	2.32084	3	-5	-4	1
4.65	2.325	4	-4	-5	1
4.65833	2.32917	3	-3	-5	0
4.66667	2.33333	2	-2	-5	-1
4.675	2.3375	0	-2	-5	-2
4.68333	2.34166	-1	-1	-5	-3
4.69167	2.34584	-2	-1	-4	-2
4.7	2.35	-3	0	-5	0
4.70833	2.35417	-2	0	-5	1
4.71667	2.35833	-1	0	-5	1
4.725	2.3625	1	-1	-5	1
4.73333	2.36666	2	-3	-4	0
4.74167	2.37084	1	-5	-3	1
4.75	2.375	0	-6	-2	1
4.75833	2.37916	-1	-6	-1	1
4.76667	2.38334	-1	-5	-1	1
4.775	2.3875	0	-5	-1	1
4.78333	2.39167	1	-5	-1	2
4.79167	2.39583	1	-5	-1	2
4.8	2.4	1	-5	-2	1
4.80833	2.40416	1	-5	-4	0
4.81667	2.40834	1	-5	-5	-2
4.825	2.4125	2	-6	-6	-2
4.83333	2.41667	3	-6	-7	-1
4.84167	2.42083	3	-5	-7	0
4.85	2.425	3	-4	-7	0
4.85833	2.42916	2	-4	-6	1
4.86667	2.43334	2	-5	-5	1
4.875	2.4375	3	-5	-4	1
4.88333	2.44166	3	-4	-3	1
4.89167	2.44584	3	-4	-1	0
4.9	2.45	3	-4	0	0
4.90833	2.45417	3	-4	0	-1
4.91667	2.45833	4	-3	0	-1
4.925	2.4625	4	-1	-1	-1
4.93333	2.46666	3	0	-2	-1
4.94167	2.47084	1	-1	-2	0
4.95	2.475	0	-2	-1	-1
4.95833	2.47917	-2	-3	0	-1
4.96667	2.48333	-4	-3	1	-1
4.975	2.4875	-4	-4	2	0
4.98333	2.49166	-5	-4	1	1
4.99167	2.49584	-4	-4	0	1
5	2.5	-4	-3	0	0
5.00833	2.50416	-3	-2	-1	-1
5.01667	2.50834	-1	-2	-2	-1
5.025	2.5125	0	-2	-2	-1
5.03333	2.51667	0	-2	-1	-1
5.04167	2.52083	0	-1	-1	-1
5.05	2.525	0	-1	-2	-1
5.05833	2.52916	0	-2	-3	-1
5.06667	2.53334	1	-3	-4	-2
5.075	2.5375	2	-5	-5	-2
5.08333	2.54167	2	-5	-6	-1
5.09167	2.54583	2	-4	-7	1
5.1	2.55	3	-3	-7	2
5.10833	2.55416	5	-3	-6	2
5.11667	2.55834	6	-3	-6	1
5.125	2.5625	6	-3	-5	1
5.13333	2.56666	5	-2	-4	1
5.14167	2.57084	6	-1	-4	1
5.15	2.575	6	-2	-4	0
5.15833	2.57917	6	-3	-4	1
5.16667	2.58333	4	-4	-4	1
5.175	2.5875	3	-4	-4	2
5.18333	2.59166	2	-5	-3	1
5.19167	2.59584	2	-5	-3	0
5.2	2.6	0	-6	-2	0
5.20833	2.60417	-1	-6	-1	-1
5.21667	2.60833	-2	-6	-2	0
5.225	2.6125	-2	-6	-3	1
5.23333	2.61666	-1	-6	-3	1
5.24167	2.62084	0	-7	-2	0
5.25	2.625	0	-8	-2	-2
5.25833	2.62916	-1	-8	-2	-2
5.26667	2.63334	-2	-8	-2	-3
5.275	2.6375	-2	-7	-2	-3
5.28333	2.64167	-2	-6	-3	-3
5.29167	2.64583	-2	-6	-3	-2
5.3	2.65	-3	-6	-4	-2
5.30833	2.65416	-3	-6	-4	-2
5.31667	2.65834	-3	-6	-4	-1
5.325	2.6625	-3	-5	-5	0
5.33333	2.66667	-3	-5	-5	0
5.34167	2.67083	-3	-5	-5	-1
5.35	2.675	-3	-5	-6	0
5.35833	2.67916	-2	-4	-4	0
5.36667	2.68334	-2	-4	-2	-1
5.375	2.6875	-1	-5	-1	-2
5.38333	2.69166	0	-5	-2	-3
5.39167	2.69584	0	-4	-3	-4
5.4	2.7	0	-4	-3	-5
5.40833	2.70417	1	-5	-3	-4
5.41667	2.70833	2	-7	-4	-4
5.425	2.7125	2	-9	-5	-3
5.43333	2.71666	2	-10	-5	-2
5.44167	2.72084	1	-10	-4	-1
5.45	2.725	-1	-8	-2	-1
5.45833	2.72917	-1	-7	-1	-1
5.46667	2.73333	-1	-5	0	-1
5.475	2.7375	0	-3	0	-1
5.48333	2.74166	0	-3	0	0
5.49167	2.74584	0	-3	-1	1
5.5	2.75	-1	-3	-3	1
5.50833	2.75416	-1	-3	-3	2
5.51667	2.75834	-2	-4	-4	3
5.525	2.7625	-2	-5	-3	3
5.53333	2.76667	-1	-7	-3	3
5.54167	2.77083	-1	-8	-4	1
5.55	2.775	0	-9	-3	-1
5.55833	2.77916	1	-8	-1	-1
5.56667	2.78334	1	-7	-1	-2
5.575	2.7875	1	-6	-1	-2
5.58333	2.79167	0	-6	-2	-2
5.59167	2.79583	0	-6	-2	-2
5.6	2.8	-1	-5	-3	-3
5.60833	2.80416	-2	-4	-4	-3
5.61667	2.80834	-2	-3	-3	-3
5.625	2.8125	-2	-3	-1	-3
5.63333	2.81666	-3	-3	0	-3
5.64167	2.82084	-4	-3	2	-2
5.65	2.825	-5	-3	2	-1
5.65833	2.82917	-5	-3	2	-1
5.66667	2.83333	-5	-3	2	-1
5.675	2.8375	-4	-4	2	0
5.68333	2.84166	-3	-4	1	1
5.69167	2.84584	-3	-4	-1	2
5.7	2.85	-2	-4	-2	1
5.70833	2.85417	-1	-4	-3	0
5.71667	2.85833	-1	-5	-3	-1
5.725	2.8625	0	-6	-3	-2
5.73333	2.86666	1	-6	-2	-3
5.74167	2.87084	1	-7	-2	-4
5.75	2.875	1	-7	-2	-3
5.75833	2.87916	1	-6	-1	-2
5.76667	2.88334	1	-5	-2	-1
5.775	2.8875	0	-4	-2	0
5.78333	2.89167	-2	-4	-2	1
5.79167	2.89583	-5	-4	-3	1
5.8	2.9	-6	-4	-3	0
5.80833	2.90416	-7	-5	-3	0
5.81667	2.90834	-7	-5	-3	-1
5.825	2.9125	-7	-4	-3	-1
5.83333	2.91667	-6	-3	-4	-1
5.84167	2.92083	-4	-2	-4	0
5.85	2.925	-3	-2	-3	0
5.85833	2.92916	-1	-2	-2	1
5.86667	2.93334	-1	-3	-2	1
5.875	2.9375	-1	-4	-1	0
5.88333	2.94166	-2	-4	-1	0
5.89167	2.94584	-2	-4	0	-1
5.9	2.95	-2	-3	1	-1
5.90833	2.95417	-1	-3	2	-1
5.91667	2.95833	0	-3	2	0
5.925	2.9625	0	-4	3	1
5.93333	2.96666	0	-4	3	1
5.94167	2.97084	0	-4	3	2
5.95	2.975	0	-5	1	1
5.95833	2.97917	0	-5	0	1
5.96667	2.98333	-1	-5	0	2
5.975	2.9875	0	-6	0	2
5.98333	2.99166	0	-6	-1	2
5.99167	2.99584	0	-7	-2	1
6	3	0	-8	-2	0
6.00833	3.00416	1	-9	-1	0
6.01667	3.00834	1	-9	0	0
6.025	3.0125	1	-8	1	0
6.03333	3.01667	1	-7	2	0
6.04167	3.02083	1	-6	2	-1
6.05	3.025	0	-6	3	-1
6.05833	3.02916	1	-5	3	-2
6.06667	3.03334	2	-4	3	-2
6.075	3.0375	2	-3	2	-1
6.08333	3.04167	2	-2	0	-1
6.09167	3.04583	1	-2	0	-2
6.1	3.05	1	-2	-1	-3
6.10833	3.05416	0	-3	-1	-4
6.11667	3.05834	1	-3	0	-4
6.125	3.0625	1	-3	0	-2
6.13333	3.06666	1	-3	0	-1
6.14167	3.07084	2	-3	0	-1
6.15	3.075	1	-3	0	-1
6.15833	3.07917	1	-3	-1	-2
6.16667	3.08333	1	-2	-2	-1
6.175	3.0875	2	-2	-2	-1
6.18333	3.09166	3	-2	-2	0
6.19167	3.09584	2	-3	-3	1
6.2	3.1	-1	-3	-3	2
6.20833	3.10417	-3	-3	-3	2
6.21667	3.10833	-4	-3	-2	3
6.225	3.1125	-5	-3	0	4
6.23333	3.11666	-5	-3	1	4
6.24167	3.12084	-4	-2	2	4
6.25	3.125	-4	-2	2	4
6.25833	3.12916	-4	-2	1	4
6.26667	3.13334	-5	-3	1	5
6.275	3.1375	-5	-3	1	4
6.28333	3.14167	-5	-3	1	4
6.29167	3.14583	-4	-2	1	3
6.3	3.15	-4	-1	1	3
6.30833	3.15416	-4	-1	0	2
6.31667	3.15834	-4	-1	0	2
6.325	3.1625	-3	-1	0	1
6.33333	3.16667	-2	-2	0	1
6.34167	3.17083	-1	-2	-1	2
6.35	3.175	0	-1	-2	3
6.35833	3.17916	0	-2	-2	5
6.36667	3.18334	0	-3	-2	5
6.375	3.1875	0	-4	-2	4
6.38333	3.19166	1	-4	-3	4
6.39167	3.19584	1	-3	-3	4
6.4	3.2	0	-2	-3	4
6.40833	3.20417	0	-2	-2	5
6.41667	3.20833	-1	-1	-1	6
6.425	3.2125	-1	-1	-1	6
6.43333	3.21666	-1	-2	-1	5
6.44167	3.22084	0	-3	-2	4
6.45	3.225	1	-2	-3	4
6.45833	3.22917	1	-2	-4	6
6.46667	3.23333	1	-1	-4	6
6.475	3.2375	1	-1	-5	6
6.48333	3.24166	1	-2	-6	6
6.49167	3.24584	1	-3	-7	6
6.5	3.25	2	-3	-7	5
6.50833	3.25416	3	-5	-6	5
6.51667	3.25834	3	-6	-5	4
6.525	3.2625	2	-6	-5	3
6.53333	3.26667	1	-5	-6	3
6.54167	3.27083	1	-4	-6	4
6.55	3.275	1	-4	-5	5
6.55833	3.27916	2	-4	-5	5
6.56667	3.28334	1	-4	-3	6
6.575	3.2875	1	-4	-1	6
6.58333	3.29167	0	-5	0	6
6.59167	3.29583	-1	-6	0	6
6.6	3.3	0	-7	-1	6
6.60833	3.30416	1	-7	-1	5
6.61667	3.30834	2	-5	-1	5
6.625	3.3125	2	-4	-1	5
6.63333	3.31666	2	-5	-2	6
6.64167	3.32084	1	-5	-2	7
6.65	3.325	1	-6	-1	8
6.65833	3.32917	1	-6	0	8
6.66667	3.33333	2	-7	0	8
6.675	3.3375	2	-7	1	7
6.68333	3.34166	1	-8	2	6
6.69167	3.34584	0	-7	1	5
6.7	3.35	0	-6	0	5
6.70833	3.35417	-1	-6	-2	5
6.71667	3.35833	-2	-6	-3	5
6.725	3.3625	-3	-6	-4	5
6.73333	3.36666	-3	-6	-3	5
6.74167	3.37084	-2	-6	-2	4
6.75	3.375	-2	-5	-1	4
6.75833	3.37916	-2	-5	0	3
6.76667	3.38334	-1	-5	1	2
6.775	3.3875	0	-6	1	3
6.78333	3.39167	0	-7	1	4
6.79167	3.39583	0	-7	-1	4
6.8	3.4	1	-7	-3	4
6.80833	3.40416	2	-7	-3	4
6.81667	3.40834	2	-7	-3	4
6.825	3.4125	2	-5	-2	5
6.83333	3.41667	1	-3	-1	5
6.84167	3.42083	0	-3	0	6
6.85	3.425	0	-4	0	7
6.85833	3.42916	0	-4	0	7
6.86667	3.43334	0	-5	0	6
6.875	3.4375	-1	-7	-2	5
6.88333	3.44166	0	-7	-3	5
6.89167	3.44584	0	-7	-4	6
6.9	3.45	-1	-6	-4	6
6.90833	3.45417	-1	-6	-4	6
6.91667	3.45833	-1	-6	-4	6
6.925	3.4625	-1	-6	-5	6
6.93333	3.46666	-2	-5	-5	5
6.94167	3.47084	-2	-3	-5	5
6.95	3.475	-1	-2	-4	5
6.95833	3.47917	0	-2	-3	5
6.96667	3.48333	0	-2	-2	6
6.975	3.4875	0	-3	-1	8
6.98333	3.49166	0	-3	-1	9
6.99167	3.49584	-1	-2	-1	8
7	3.5	-2	-1	-1	7
7.00833	3.50416	-1	-1	-3	7
7.01667	3.50834	0	-1	-4	6
7.025	3.5125	1	-1	-4	6
7.03333	3.51667	1	-1	-4	6
7.04167	3.52083	1	-2	-4	6
7.05	3.525	1	-4	-5	6
7.05833	3.52916	1	-5	-5	6
7.06667	3.53334	1	-5	-4	6
7.075	3.5375	2	-6	-4	6
7.08333	3.54167	3	-7	-4	5
7.09167	3.54583	4	-6	-4	4
7.1	3.55	3	-6	-5	4
7.10833	3.55416	2	-6	-5	5
7.11667	3.55834	1	-5	-5	4
7.125	3.5625	1	-5	-4	4
7.13333	3.56666	1	-6	-3	5
7.14167	3.57084	1	-7	-2	5
7.15	3.575	1	-7	-2	4
7.15833	3.57917	0	-8	-3	4
7.16667	3.58333	-1	-7	-3	5
7.175	3.5875	-2	-7	-3	5
7.18333	3.59166	-1	-7	-3	5
7.19167	3.59584	-1	-7	-3	4
7.2	3.6	-1	-7	-4	4
7.20833	3.60417	0	-6	-4	4
7.21667	3.60833	1	-4	-3	4
7.225	3.6125	1	-4	-4	5
7.23333	3.61666	1	-4	-4	4
7.24167	3.62084	1	-4	-4	4
7.25	3.625	2	-4	-3	5
7.25833	3.62916	4	-2	-2	7
7.26667	3.63334	4	-2	0	7
7.275	3.6375	4	-3	0	6
7.28333	3.64167	3	-4	0	5
7.29167	3.64583	3	-4	1	6
7.3	3.65	3	-4	1	7
7.30833	3.65416	2	-3	0	7
7.31667	3.65834	2	-1	-1	7
7.325	3.6625	3	-1	-1	6
7.33333	3.66667	4	-2	-1	6
7.34167	3.67083	5	-3	-1	5
7.35	3.675	5	-4	-1	4
7.35833	3.67916	4	-5	-1	3
7.36667	3.68334	3	-4	-1	5
7.375	3.6875	3	-3	-2	6
7.38333	3.69166	2	-3	-2	6
7.39167	3.69584	2	-3	-1	5
7.4	3.7	2	-4	-1	4
7.40833	3.70417	2	-4	2	3
7.41667	3.70833	1	-4	4	2
7.425	3.7125	1	-3	4	2
7.43333	3.71666	1	-2	3	2
7.44167	3.72084	1	-1	0	2
7.45	3.725	1	-1	-2	2
7.45833	3.72917	1	-2	-2	2
7.46667	3.73333	0	-2	-2	2
7.475	3.7375	-1	-2	-3	2
7.48333	3.74166	-2	-2	-3	3
7.49167	3.74584	-1	-3	-3	4
7.5	3.75	-1	-4	-2	3
7.50833	3.75416	-1	-5	-2	3
7.51667	3.75834	-1	-5	-1	3
7.525	3.7625	-1	-4	-1	3
7.53333	3.76667	0	-3	0	4
7.54167	3.77083	1	-3	0	4
7.55	3.775	2	-2	0	4
7.55833	3.77916	1	-1	0	4
7.56667	3.78334	1	0	-1	3
7.575	3.7875	1	1	-3	2
7.58333	3.79167	2	1	-4	2
7.59167	3.79583	2	0	-3	3
7.6	3.8	1	-1	-1	4
7.60833	3.80416	0	-1	1	5
7.61667	3.80834	0	-2	2	5
7.625	3.8125	0	-2	2	5
7.63333	3.81666	1	-1	0	5
7.64167	3.82084	0	0	-2	5
7.65	3.825	0	-2	-2	5
7.65833	3.82917	0	-6	-2	6
7.66667	3.83333	0	-9	-1	6
7.675	3.8375	-1	-9	-1	6
7.68333	3.84166	-2	-9	-1	5
7.69167	3.84584	-2	-8	-2	5
7.7	3.85	-3	-7	-2	4
7.70833	3.85417	-3	-7	-2	4
7.71667	3.85833	-3	-7	-1	4
7.725	3.8625	-3	-7	-1	5
7.73333	3.86666	-1	-7	-2	6
7.74167	3.87084	1	-5	-3	6
7.75	3.875	2	-5	-3	6
7.75833	3.87916	2	-5	-3	6
7.76667	3.88334	1	-5	-2	6
7.775	3.8875	1	-4	-1	5
7.78333	3.89167	2	-4	0	5
7.79167	3.89583	2	-5	1	5
7.8	3.9	0	-6	1	4
7.80833	3.90416	-1	-7	0	4
7.81667	3.90834	-1	-8	1	5
7.825	3.9125	0	-7	2	5
7.83333	3.91667	1	-7	3	3
7.84167	3.92083	1	-7	3	1
7.85	3.925	1	-7	3	-1
7.85833	3.92916	2	-7	4	-1
7.86667	3.93334	3	-7	4	-1
7.875	3.9375	3	-8	4	0
7.88333	3.94166	3	-8	3	1
7.89167	3.94584	3	-7	2	2
7.9	3.95	2	-6	1	3
7.90833	3.95417	2	-6	0	3
7.91667	3.95833	3	-6	-1	3
7.925	3.9625	3	-6	-1	3
7.93333	3.96666	3	-6	-2	3
7.94167	3.97084	1	-6	-2	3
7.95	3.975	-1	-5	-2	3
7.95833	3.97917	0	-4	-1	3
7.96667	3.98333	1	-4	0	4
7.975	3.9875	0	-4	0	5
7.98333	3.99166	0	-3	-1	6
7.99167	3.99584	-1	-3	-2	6
8	4	-2	-4	-2	6
8.00833	4.00417	-2	-5	-1	7
8.01667	4.00833	-3	-5	-1	6
8.025	4.0125	-3	-4	-1	4
8.03333	4.01666	-3	-4	-2	3
8.04167	4.02083	-3	-4	-3	3
8.05	4.025	-2	-4	-4	4
8.05833	4.02916	-1	-4	-4	4
8.06667	4.03334	0	-4	-5	3
8.075	4.0375	0	-4	-5	3
8.08333	4.04167	0	-6	-5	3
8.09167	4.04584	0	-7	-5	3
8.1	4.05	0	-8	-5	3
8.10833	4.05417	0	-7	-6	3
8.11667	4.05833	1	-7	-6	2
8.125	4.0625	1	-5	-5	1
8.13333	4.06667	1	-5	-4	2
8.14167	4.07083	2	-5	-3	3
8.15	4.075	2	-6	-2	4
8.15833	4.07916	3	-5	-2	5
8.16667	4.08333	4	-5	-3	4
8.175	4.0875	4	-5	-4	4
8.18333	4.09166	4	-4	-4	4
8.19167	4.09584	3	-4	-3	4
8.2	4.1	2	-4	-3	4
8.20833	4.10417	1	-4	-2	4
8.21667	4.10834	2	-5	-2	4
8.225	4.1125	3	-5	-1	4
8.23333	4.11667	3	-4	-1	3
8.24167	4.12083	2	-2	-1	4
8.25	4.125	1	-2	-2	4
8.25833	4.12917	0	-3	-3	5
8.26667	4.13333	-1	-3	-4	5
8.275	4.1375	-1	-3	-4	5
8.28333	4.14166	-1	-3	-3	5
8.29167	4.14583	0	-2	-2	4
8.3	4.15	0	-3	-3	3
8.30833	4.15416	0	-3	-3	4
8.31667	4.15834	0	-4	-3	4
8.325	4.1625	1	-4	-2	4
8.33333	4.16667	2	-4	-2	4
8.34167	4.17084	2	-4	-1	4
8.35	4.175	2	-3	0	5
8.35833	4.17917	1	-4	2	4
8.36667	4.18333	0	-4	3	4
8.375	4.1875	0	-5	3	4
8.38333	4.19167	1	-6	3	5
8.39167	4.19583	1	-7	3	6
8.4	4.2	0	-7	1	6
8.40833	4.20416	-1	-6	0	5
8.41667	4.20833	-2	-4	0	5
8.425	4.2125	-1	-2	0	5
8.43333	4.21666	0	-1	1	4
8.44167	4.22084	1	0	1	4
8.45	4.225	2	-1	0	5
8.45833	4.22917	2	-2	-1	5
8.46667	4.23334	2	-4	-2	4
8.475	4.2375	2	-6	-2	3
8.48333	4.24167	1	-6	-3	3
8.49167	4.24583	1	-5	-4	4
8.5	4.25	0	-5	-5	5
8.50833	4.25417	-1	-5	-4	5
8.51667	4.25833	-2	-5	-2	4
8.525	4.2625	-3	-5	-1	3
8.53333	4.26666	-3	-5	0	2
8.54167	4.27083	-3	-5	1	0
8.55	4.275	-2	-6	1	0
8.55833	4.27916	-2	-7	0	1
8.56667	4.28334	-2	-7	0	3
8.575	4.2875	-3	-5	-1	4
8.58333	4.29167	-4	-3	-2	3
8.59167	4.29584	-3	-2	-2	3
8.6	4.3	-2	-3	-1	2
8.60833	4.30417	-2	-3	0	2
8.61667	4.30833	-2	-3	1	3
8.625	4.3125	-1	-3	1	3
8.63333	4.31667	0	-3	1	4
8.64167	4.32083	1	-3	2	3
8.65	4.325	2	-3	1	3
8.65833	4.32916	2	-3	0	3
8.66667	4.33333	2	-3	-1	3
8.675	4.3375	2	-2	-1	2
8.68333	4.34166	2	-3	-2	1
8.69167	4.34584	2	-3	-2	1
8.7	4.35	1	-4	-3	2
8.70833	4.35417	-1	-4	-3	2
8.71667	4.35834	-1	-4	-3	3
8.725	4.3625	-2	-4	-2	4
8.73333	4.36667	-2	-5	-2	5
8.74167	4.37083	-3	-4	-3	5
8.75	4.375	-2	-3	-2	5
8.75833	4.37917	-2	-3	-1	5
8.76667	4.38333	-2	-4	0	5
8.775	4.3875	-1	-6	0	5
8.78333	4.39166	0	-7	0	5
8.79167	4.39583	1	-8	1	5
8.8	4.4	0	-7	1	4
8.80833	4.40416	0	-4	1	4
8.81667	4.40834	-1	-3	0	4
8.825	4.4125	-1	-2	-1	4
8.83333	4.41667	-1	-2	-2	3
8.84167	4.42084	-1	-2	-2	2
8.85	4.425	-1	-1	-1	2
8.85833	4.42917	-2	0	-1	2
8.86667	4.43333	-2	1	-1	1
8.875	4.4375	-2	1	-1	0
8.88333	4.44167	-1	1	-1	0
8.89167	4.44583	-1	0	-2	1
8.9	4.45	-1	0	-2	1
8.90833	4.45416	0	-1	-2	2
8.91667	4.45833	1	-2	-1	3
8.925	4.4625	1	-4	1	4
8.93333	4.46666	0	-6	1	4
8.94167	4.47084	0	-6	1	4
8.95	4.475	0	-6	0	4
8.95833	4.47917	1	-5	-1	4
8.96667	4.48334	1	-5	-1	4
8.975	4.4875	1	-6	0	2
8.98333	4.49167	1	-7	0	1
8.99167	4.49583	0	-8	0	1
9	4.5	0	-9	0	1
9.00833	4.50417	-1	-8	0	2
9.01667	4.50833	-1	-7	-1	1
9.025	4.5125	-1	-5	-1	0
9.03333	4.51666	0	-4	-1	0
9.04167	4.52083	2	-3	-2	0
9.05	4.525	2	-2	-1	1
9.05833	4.52916	1	-2	-1	0
9.06667	4.53334	0	-3	-1	0
9.075	4.5375	-1	-4	0	0
9.08333	4.54167	-2	-5	0	0
9.09167	4.54584	-3	-7	0	0
9.1	4.55	-4	-7	0	-1
9.10833	4.55417	-4	-6	-1	-2
9.11667	4.55833	-4	-5	0	-2
9.125	4.5625	-4	-4	1	-2
9.13333	4.56667	-3	-4	1	-2
9.14167	4.57083	-1	-5	1	-1
9.15	4.575	-1	-5	0	0
9.15833	4.57916	0	-5	-1	1
9.16667	4.58333	0	-5	0	3
9.175	4.5875	1	-5	0	3
9.18333	4.59166	0	-5	1	3
9.19167	4.59584	0	-5	1	4
9.2	4.6	0	-4	1	5
9.20833	4.60417	1	-4	-1	5
9.21667	4.60834	1	-4	-1	4
9.225	4.6125	2	-4	-1	2
9.23333	4.61667	2	-4	-2	1
9.24167	4.62083	2	-4	-3	1
9.25	4.625	3	-5	-4	1
9.25833	4.62917	3	-5	-6	3
9.26667	4.63333	3	-6	-5	3
9.275	4.6375	3	-6	-4	3
9.28333	4.64166	3	-6	-2	3
9.29167	4.64583	2	-6	-1	2
9.3	4.65	2	-6	-1	2
9.30833	4.65416	2	-5	-2	1
9.31667	4.65834	4	-4	-4	1
9.325	4.6625	4	-3	-5	0
9.33333	4.66667	3	-2	-5	1
9.34167	4.67084	3	-2	-4	1
9.35	4.675	2	-2	-4	2
9.35833	4.67917	1	-3	-4	1
9.36667	4.68333	1	-4	-4	1
9.375	4.6875	1	-5	-4	0
9.38333	4.69167	1	-6	-4	0
9.39167	4.69583	1	-7	-4	-1
9.4	4.7	2	-8	-5	-2
9.40833	4.70416	1	-8	-6	-3
9.41667	4.70833	1	-8	-6	-3
9.425	4.7125	0	-8	-5	-3
9.43333	4.71666	0	-7	-4	-3
9.44167	4.72084	0	-8	-3	-2
9.45	4.725	1	-7	-3	-2
9.45833	4.72917	1	-7	-3	-1
9.46667	4.73334	1	-6	-4	-1
9.475	4.7375	0	-6	-4	-1
9.48333	4.74167	0	-6	-4	-1
9.49167	4.74583	-1	-7	-4	-1
9.5	4.75	-1	-7	-3	0
9.50833	4.75417	0	-7	-3	1
9.51667	4.75833	0	-7	-4	2
9.525	4.7625	0	-8	-5	2
9.53333	4.76666	-1	-9	-5	2
9.54167	4.77083	-1	-9	-5	2
9.55	4.775	-2	-7	-3	2
9.55833	4.77916	-3	-5	-3	2
9.56667	4.78334	-2	-4	-3	2
9.575	4.7875	-2	-4	-3	2
9.58333	4.79167	0	-5	-2	2
9.59167	4.79584	1	-5	-2	1
9.6	4.8	2	-5	-2	2
9.60833	4.80417	3	-5	-2	2
9.61667	4.80833	2	-4	-2	2
9.625	4.8125	1	-3	-2	1
9.63333	4.81667	0	-3	-2	1
9.64167	4.82083	0	-3	-2	0
9.65	4.825	-1	-2	-2	-1
9.65833	4.82916	-1	-2	-2	-1
9.66667	4.83333	-1	-2	-2	-1
9.675	4.8375	0	-3	-3	-1
9.68333	4.84166	0	-4	-5	0
9.69167	4.84584	-2	-5	-6	1
9.7	4.85	-3	-5	-7	2
9.70833	4.85417	-3	-6	-6	3
9.71667	4.85834	-3	-7	-6	3
9.725	4.8625	-2	-6	-6	2
9.73333	4.86667	-1	-5	-6	2
9.74167	4.87083	0	-4	-6	2
9.75	4.875	0	-3	-5	2
9.75833	4.87917	0	-2	-5	2
9.76667	4.88333	0	-2	-4	3
9.775	4.8875	1	-3	-2	3
9.78333	4.89166	1	-3	-1	3
9.79167	4.89583	3	-3	-2	3
9.8	4.9	3	-3	-4	3
9.80833	4.90416	3	-4	-5	3
9.81667	4.90834	3	-5	-7	3
9.825	4.9125	4	-3	-7	4
9.83333	4.91667	4	-2	-7	5
9.84167	4.92084	4	-2	-6	4
9.85	4.925	2	-3	-5	3
9.85833	4.92917	2	-5	-5	3
9.86667	4.93333	1	-5	-4	3
9.875	4.9375	1	-4	-3	3
9.88333	4.94167	1	-4	-2	3
9.89167	4.94583	1	-5	-1	2
9.9	4.95	1	-5	-2	2
9.90833	4.95416	1	-4	-3	2
9.91667	4.95833	1	-3	-4	2
9.925	4.9625	1	-3	-4	3
9.93333	4.96666	1	-3	-3	3
9.94167	4.97084	1	-3	-2	3
9.95	4.975	1	-3	-2	3
9.95833	4.97917	1	-3	-3	3
9.96667	4.98334	2	-5	-3	3
9.975	4.9875	2	-6	-3	2
9.98333	4.99167	3	-6	-3	2
9.99167	4.99583	3	-5	-3	1
10	5	2	-4	-4	1
10.0083	5.00417	2	-4	-5	2
10.0167	5.00833	2	-4	-4	2
10.025	5.0125	2	-3	-4	3
10.0333	5.01666	2	-3	-4	4
10.0417	5.02083	2	-2	-5	5
10.05	5.025	2	-1	-5	5
10.0583	5.02916	3	-2	-4	5
10.0667	5.03334	4	-2	-4	3
10.075	5.0375	4	-3	-3	2
10.0833	5.04167	4	-3	-3	2
10.0917	5.04584	4	-3	-3	3
10.1	5.05	4	-3	-4	4
10.1083	5.05417	3	-4	-3	4
10.1167	5.05833	2	-4	-2	4
10.125	5.0625	1	-4	-1	3
10.1333	5.06667	1	-4	-2	3
10.1417	5.07083	2	-4	-3	3
10.15	5.075	3	-6	-3	4
10.1583	5.07916	4	-6	-3	5
10.1667	5.08333	4	-6	-1	6
10.175	5.0875	4	-5	0	6
10.1833	5.09166	3	-4	0	6
10.1917	5.09584	3	-4	-1	7
10.2	5.1	2	-3	-2	7
10.2083	5.10417	1	-3	-3	8
10.2167	5.10834	0	-2	-3	8
10.225	5.1125	0	-2	-3	10
10.2333	5.11667	1	-1	-4	11
10.2417	5.12083	1	1	-5	10
10.25	5.125	2	2	-5	9
10.2583	5.12917	1	2	-5	8
10.2667	5.13333	1	2	-3	8
10.275	5.1375	1	1	-2	7
10.2833	5.14166	0	0	-1	5
10.2917	5.14583	0	-1	0	4
10.3	5.15	0	-1	0	4
10.3083	5.15416	0	-1	1	4
10.3167	5.15834	-1	0	2	4
10.325	5.1625	-3	1	1	4
10.3333	5.16667	-2	0	-1	5
10.3417	5.17084	-1	0	-2	6
10.35	5.175	1	0	-4	6
10.3583	5.17917	2	0	-5	5
10.3667	5.18333	1	-1	-5	5
10.375	5.1875	2	-1	-4	5
10.3833	5.19167	2	0	-2	6
10.3917	5.19583	2	1	-1	5
10.4	5.2	2	1	0	5
10.4083	5.20416	2	0	0	4
10.4167	5.20833	0	0	0	5
10.425	5.2125	0	1	0	5
10.4333	5.21666	0	1	0	5
10.4417	5.22084	0	2	-1	6
10.45	5.225	-1	1	0	6
10.4583	5.22917	-1	1	-1	6
10.4667	5.23334	-1	-1	-1	6
10.475	5.2375	-1	-1	-1	7
10.4833	5.24167	-1	-2	-1	7
10.4917	5.24583	-1	-1	0	6
10.5	5.25	-1	-1	1	6
10.5083	5.25417	0	-2	1	5
10.5167	5.25833	1	-2	1	5
10.525	5.2625	1	-2	1	5
10.5333	5.26666	1	-2	0	5
10.5417	5.27083	1	-2	0	6
10.55	5.275	1	-3	0	6
10.5583	5.27916	1	-3	0	8
10.5667	5.28334	1	-2	-1	8
10.575	5.2875	1	-1	-2	8
10.5833	5.29167	1	-1	-3	7
10.5917	5.29584	2	-1	-3	7
10.6	5.3	3	-2	-1	6
10.6083	5.30417	3	-1	1	6
10.6167	5.30833	4	-2	3	7
10.625	5.3125	3	-2	3	8
10.6333	5.31667	1	-1	2	8
10.6417	5.32083	1	0	2	7
10.65	5.325	1	0	2	6
10.6583	5.32916	0	0	2	6
10.6667	5.33333	-1	-1	3	7
10.675	5.3375	-1	-1	4	8
10.6833	5.34166	0	-1	3	8
10.6917	5.34584	0	-1	2	8
10.7	5.35	0	-1	2	8
10.7083	5.35417	1	-1	1	8
10.7167	5.35834	1	-2	1	7
10.725	5.3625	1	-2	1	6
10.7333	5.36667	1	-3	1	7
10.7417	5.37083	1	-3	0	8
10.75	5.375	2	-2	0	7
10.7583	5.37917	3	-2	-1	7
10.7667	5.38333	3	-3	0	6
10.775	5.3875	2	-4	0	4
10.7833	5.39166	1	-4	1	2
10.7917	5.39583	0	-2	1	2
10.8	5.4	0	-1	1	3
10.8083	5.40416	0	-1	2	4
10.8167	5.40834	0	-2	1	4
10.825	5.4125	1	-2	-1	4
10.8333	5.41667	2	-3	-3	4
10.8417	5.42084	3	-4	-3	4
10.85	5.425	4	-4	-3	4
10.8583	5.42917	5	-3	-2	5
10.8667	5.43333	5	-4	-2	5
10.875	5.4375	3	-4	-1	5
10.8833	5.44167	1	-3	0	6
10.8917	5.44583	0	-3	0	7
10.9	5.45	-1	-3	0	8
10.9083	5.45416	0	-5	0	8
10.9167	5.45833	1	-7	0	8
10.925	5.4625	2	-7	-1	7
10.9333	5.46666	3	-7	-2	6
10.9417	5.47084	2	-6	-3	6
10.95	5.475	1	-6	-5	7
10.9583	5.47917	-1	-6	-5	8
10.9667	5.48334	-1	-6	-5	7
10.975	5.4875	1	-5	-4	6
10.9833	5.49167	2	-4	-3	5
10.9917	5.49583	2	-3	-2	4
11	5.5	3	-2	0	4
11.0083	5.50417	2	-2	2	5
11.0167	5.50833	2	-3	2	5
11.025	5.5125	4	-3	1	5
11.0333	5.51666	5	-3	0	5
11.0417	5.52083	5	-2	0	7
11.05	5.525	5	-2	-1	8
11.0583	5.52916	4	-1	-2	10
11.0667	5.53334	3	-2	-2	9
11.075	5.5375	2	-2	-1	8
11.0833	5.54167	0	-1	0	8
11.0917	5.54584	-2	-2	1	7
11.1	5.55	-2	-2	2	6
11.1083	5.55417	-3	-3	2	5
11.1167	5.55833	-2	-3	2	5
11.125	5.5625	-1	-4	1	5
11.1333	5.56667	1	-3	1	6
11.1417	5.57083	4	-3	2	7
11.15	5.575	5	-3	3	6
11.1583	5.57916	5	-3	4	5
11.1667	5.58333	4	-4	4	6
11.175	5.5875	3	-3	4	7
11.1833	5.59166	1	-3	3	6
11.1917	5.59584	0	-4	2	5
11.2	5.6	-1	-4	1	5
11.2083	5.60417	-1	-3	2	4
11.2167	5.60834	-1	-2	2	4
11.225	5.6125	-1	-1	2	3
11.2333	5.61667	0	-1	2	3
11.2417	5.62083	1	-1	1	3
11.25	5.625	1	0	1	3
11.2583	5.62917	1	0	1	3
11.2667	5.63333	1	-1	2	4
11.275	5.6375	1	-1	1	6
11.2833	5.64166	1	-1	0	6
11.2917	5.64583	2	-2	-2	5
11.3	5.65	3	-3	-3	4
11.3083	5.65416	3	-3	-1	4
11.3167	5.65834	4	-3	0	5
11.325	5.6625	5	-1	0	5
11.3333	5.66667	5	0	-1	6
11.3417	5.67084	4	1	0	6
11.35	5.675	2	1	0	5
11.3583	5.67917	1	2	-1	6
11.3667	5.68333	1	2	-3	7
11.375	5.6875	2	1	-3	8
11.3833	5.69167	4	-1	-4	8
11.3917	5.69583	4	-1	-4	8
11.4	5.7	3	-2	-4	8
11.4083	5.70416	3	-2	-3	8
11.4167	5.70833	3	-2	-2	7
11.425	5.7125	3	-1	-1	6
11.4333	5.71666	3	-2	-1	6
11.4417	5.72084	3	-2	-1	5
11.45	5.725	2	-3	-1	5
11.4583	5.72917	2	-3	-1	4
11.4667	5.73334	2	-4	1	3
11.475	5.7375	3	-5	2	3
11.4833	5.74167	5	-5	2	4
11.4917	5.74583	6	-6	2	6
11.5	5.75	5	-6	2	7
11.5083	5.75417	3	-7	2	8
11.5167	5.75833	1	-6	2	8
11.525	5.7625	1	-5	2	7
11.5333	5.76666	1	-6	2	5
11.5417	5.77083	1	-6	1	3
11.55	5.775	1	-5	-1	3
11.5583	5.77916	1	-4	-3	4
11.5667	5.78334	0	-3	-4	4
11.575	5.7875	-1	-2	-4	4
11.5833	5.79167	-2	-2	-4	3
11.5917	5.79584	-1	-3	-5	2
11.6	5.8	1	-3	-5	3
11.6083	5.80417	3	-3	-5	3
11.6167	5.80833	3	-3	-4	4
11.625	5.8125	3	-3	-5	5
11.6333	5.81667	3	-4	-5	4
11.6417	5.82083	2	-4	-3	4
11.65	5.825	0	-4	-2	4
11.6583	5.82916	-1	-4	-2	5
11.6667	5.83333	-1	-4	-2	6
11.675	5.8375	0	-3	-1	6
11.6833	5.84166	1	-3	0	6
11.6917	5.84584	2	-3	0	5
11.7	5.85	3	-4	1	4
11.7083	5.85417	3	-4	2	4
11.7167	5.85834	3	-3	2	5
11.725	5.8625	4	-2	1	6
11.7333	5.86667	4	-2	0	8
11.7417	5.87083	5	-3	0	8
11.75	5.875	5	-3	0	9
11.7583	5.87917	6	-3	0	9
11.7667	5.88333	7	-2	1	9
11.775	5.8875	6	-1	1	8
11.7833	5.89166	5	-2	2	8
11.7917	5.89583	4	-3	3	8
11.8	5.9	4	-4	2	8
11.8083	5.90416	4	-3	1	7
11.8167	5.90834	4	-1	0	6
11.825	5.9125	3	-1	-1	5
11.8333	5.91667	4	-1	-2	4
11.8417	5.92084	4	-1	-2	4
11.85	5.925	4	-2	-2	5
11.8583	5.92917	3	-3	-1	5
11.8667	5.93333	1	-3	-1	6
11.875	5.9375	-1	-4	-1	7
11.8833	5.94167	-2	-5	-1	7
11.8917	5.94583	-2	-4	-1	6
11.9	5.95	-1	-3	-3	6
11.9083	5.95416	0	-1	-5	6
11.9167	5.95833	1	-1	-5	5
11.925	5.9625	2	-1	-3	6
11.9333	5.96666	2	-2	-1	6
11.9417	5.97084	2	-3	0	6
11.95	5.975	2	-3	0	6
11.9583	5.97917	1	-3	-1	5
11.9667	5.98334	2	-4	-2	5
11.975	5.9875	1	-4	-1	7
11.9833	5.99167	1	-4	0	9
11.9917	5.99583	1	-4	0	8
12	6	1	-4	0	6
12.0083	6.00417	1	-4	0	5
12.0167	6.00833	0	-3	0	5
12.025	6.0125	0	-2	-1	6
12.0333	6.01666	0	0	-1	6
12.0417	6.02083	2	1	-1	6
12.05	6.025	3	-1	-1	6
12.0583	6.02916	4	-2	-1	5
12.0667	6.03334	4	-3	-1	4
12.075	6.0375	4	-3	-1	4
12.0833	6.04167	2	-3	-1	5
12.0917	6.04584	1	-3	0	6
12.1	6.05	0	-3	-1	6
12.1083	6.05417	0	-3	0	5
12.1167	6.05833	0	-3	1	5
12.125	6.0625	1	-3	1	3
12.1333	6.06667	1	-5	1	3
12.1417	6.07083	2	-6	0	3
12.15	6.075	3	-7	-2	3
12.1583	6.07916	2	-7	-2	4
12.1667	6.08333	2	-8	-1	4
12.175	6.0875	2	-9	1	4
12.1833	6.09166	1	-9	2	4
12.1917	6.09584	1	-9	2	4
12.2	6.1	0	-8	1	5
12.2083	6.10417	0	-8	-1	5
12.2167	6.10834	-1	-7	-1	5
12.225	6.1125	-2	-7	-1	5
12.2333	6.11667	-3	-6	0	5
12.2417	6.12083	-3	-5	0	5
12.25	6.125	-2	-5	1	5
12.2583	6.12917	-2	-6	1	4
12.2667	6.13333	-2	-6	0	5
12.275	6.1375	-1	-6	-1	5
12.2833	6.14166	0	-6	-1	5
12.2917	6.14583	1	-6	-1	5
12.3	6.15	2	-6	-2	5
12.3083	6.15416	2	-5	-1	6
12.3167	6.15834	2	-4	-1	8
12.325	6.1625	1	-4	-2	8
12.3333	6.16667	0	-5	-3	8
12.3417	6.17084	0	-5	-4	7
12.35	6.175	-1	-4	-4	7
12.3583	6.17917	-3	-4	-3	6
12.3667	6.18333	-4	-5	-2	6
12.375	6.1875	-5	-6	-1	6
12.3833	6.19167	-6	-7	0	6
12.3917	6.19583	-5	-8	0	5
12.4	6.2	-4	-7	-1	4
12.4083	6.20416	-2	-6	-1	3
12.4167	6.20833	-1	-6	-1	3
12.425	6.2125	-1	-6	0	3
12.4333	6.21666	0	-5	1	3
12.4417	6.22084	1	-5	2	3
12.45	6.225	2	-4	2	3
12.4583	6.22917	1	-4	4	2
12.4667	6.23334	1	-5	3	2
12.475	6.2375	0	-6	3	1
12.4833	6.24167	0	-6	2	2
12.4917	6.24583	0	-5	1	3
12.5	6.25	1	-4	0	3
12.5083	6.25417	2	-4	0	3
12.5167	6.25833	1	-4	0	4
12.525	6.2625	1	-4	0	4
12.5333	6.26666	1	-4	-1	3
12.5417	6.27083	1	-3	-2	2
12.55	6.275	1	-4	-4	1
12.5583	6.27916	1	-5	-5	0
12.5667	6.28334	2	-5	-5	0
12.575	6.2875	2	-5	-4	0
12.5833	6.29167	1	-5	-2	0
12.5917	6.29584	0	-6	0	-1
12.6	6.3	-1	-7	0	-1
12.6083	6.30417	-1	-7	0	-2
12.6167	6.30833	-1	-7	-2	-1
12.625	6.3125	0	-7	-3	-1
12.6333	6.31667	-1	-7	-3	-1
12.6417	6.32083	-2	-7	-2	-2
12.65	6.325	-1	-6	-1	-2
12.6583	6.32916	-2	-5	0	-3
12.6667	6.33333	-2	-4	1	-2
12.675	6.3375	-2	-3	2	-2
12.6833	6.34166	-2	-3	1	-1
12.6917	6.34584	-2	-3	0	0
12.7	6.35	-1	-3	-2	1
12.7083	6.35417	-1	-2	-2	2
12.7167	6.35834	0	0	-3	3
12.725	6.3625	0	0	-3	3
12.7333	6.36667	1	-1	-3	4
12.7417	6.37083	2	-4	-2	4
12.75	6.375	1	-6	-1	4
12.7583	6.37917	0	-7	-2	3
12.7667	6.38333	0	-8	-1	1
12.775	6.3875	-1	-7	1	0
12.7833	6.39166	-1	-6	2	0
12.7917	6.39583	-1	-6	2	1
12.8	6.4	-1	-5	2	2
12.8083	6.40416	-1	-5	2	4
12.8167	6.40834	0	-4	3	5
12.825	6.4125	0	-5	3	6
12.8333	6.41667	1	-6	4	7
12.8417	6.42084	1	-6	4	8
12.85	6.425	1	-5	5	7
12.8583	6.42917	2	-5	5	7
12.8667	6.43333	3	-4	4	6
12.875	6.4375	3	-3	4	5
12.8833	6.44167	3	-3	3	5
12.8917	6.44583	2	-4	3	5
12.9	6.45	0	-5	3	6
12.9083	6.45416	0	-4	3	6
12.9167	6.45833	0	-4	3	5
12.925	6.4625	0	-4	2	3
12.9333	6.46666	-1	-4	1	3
12.9417	6.47084	-2	-4	1	2
12.95	6.475	-2	-4	0	2
12.9583	6.47917	-2	-5	0	2
12.9667	6.48334	-1	-5	-1	2
12.975	6.4875	-1	-5	-1	3
12.9833	6.49167	-1	-5	-1	3
12.9917	6.49583	-2	-5	-1	3
13	6.5	-3	-5	-1	3
13.0083	6.50417	-3	-4	-1	2
13.0167	6.50833	-2	-5	-1	2
13.025	6.5125	0	-6	0	2
13.0333	6.51666	2	-6	1	2
13.0417	6.52083	2	-6	2	2
13.05	6.525	1	-6	3	2
13.0583	6.52916	0	-7	3	2
13.0667	6.53334	0	-8	4	2
13.075	6.5375	0	-9	3	3
13.0833	6.54167	0	-9	2	2
13.0917	6.54584	-1	-9	2	2
13.1	6.55	-1	-9	1	1
13.1083	6.55417	-1	-9	2	2
13.1167	6.55833	-1	-9	2	2
13.125	6.5625	-2	-8	0	2
13.1333	6.56667	-3	-7	-2	2
13.1417	6.57083	-3	-6	-4	2
13.15	6.575	-2	-6	-5	3
13.1583	6.57916	-1	-7	-5	4
13.1667	6.58333	-1	-8	-4	3
13.175	6.5875	0	-9	-4	2
13.1833	6.59166	0	-10	-4	2
13.1917	6.59584	0	-11	-4	2
13.2	6.6	0	-11	-3	2
13.2083	6.60417	2	-10	-3	2
13.2167	6.60834	3	-8	-4	2
13.225	6.6125	3	-6	-4	2
13.2333	6.61667	3	-4	-5	3
13.2417	6.62083	2	-4	-5	3
13.25	6.625	1	-4	-5	5
13.2583	6.62917	-1	-4	-5	5
13.2667	6.63333	-2	-3	-4	5
13.275	6.6375	-1	-3	-2	3
13.2833	6.64166	0	-3	-1	2
13.2917	6.64583	1	-3	0	2
13.3	6.65	1	-4	0	2
13.3083	6.65416	0	-6	0	3
13.3167	6.65834	-2	-7	-1	3
13.325	6.6625	-2	-7	-1	5
13.3333	6.66667	-1	-5	-2	5
13.3417	6.67084	0	-4	-2	5
13.35	6.675	1	-4	-2	4
13.3583	6.67917	2	-5	-1	3
13.3667	6.68333	2	-7	-1	4
13.375	6.6875	2	-8	-1	4
13.3833	6.69167	3	-9	-1	4
13.3917	6.69583	3	-9	-1	4
13.4	6.7	3	-8	-3	5
13.4083	6.70416	3	-6	-3	5
13.4167	6.70833	1	-6	-3	4
13.425	6.7125	0	-5	-2	3
13.4333	6.71666	-2	-4	-1	3
13.4417	6.72084	-2	-3	0	3
13.45	6.725	-2	-3	1	2
13.4583	6.72917	-1	-4	1	2
13.4667	6.73334	-2	-5	1	3
13.475	6.7375	-3	-5	1	3
13.4833	6.74167	-3	-5	2	2
13.4917	6.74583	-3	-5	2	1
13.5	6.75	-2	-5	3	0
13.5083	6.75417	-1	-6	3	0
13.5167	6.75833	0	-6	3	1
13.525	6.7625	1	-5	3	2
13.5333	6.76666	1	-5	3	3
13.5417	6.77083	0	-4	3	3
13.55	6.775	-1	-3	3	3
13.5583	6.77916	-2	-2	2	4
13.5667	6.78334	-2	-2	0	5
13.575	6.7875	-2	-3	0	6
13.5833	6.79167	-2	-4	1	5
13.5917	6.79584	-2	-5	2	4
13.6	6.8	-1	-5	3	3
13.6083	6.80417	-1	-5	3	4
13.6167	6.80833	-1	-5	3	6
13.625	6.8125	-1	-4	3	7
13.6333	6.81667	0	-3	2	7
13.6417	6.82083	0	-2	2	6
13.65	6.825	1	-2	3	6
13.6583	6.82916	1	-2	4	6
13.6667	6.83333	0	-2	4	5
13.675	6.8375	-1	-3	3	4
13.6833	6.84166	-2	-4	1	4
13.6917	6.84584	0	-5	-1	4
13.7	6.85	1	-6	0	4
13.7083	6.85417	0	-6	1	4
13.7167	6.85834	0	-6	0	4
13.725	6.8625	0	-6	0	2
13.7333	6.86667	0	-4	0	1
13.7417	6.87083	0	-2	1	1
13.75	6.875	0	-1	1	2
13.7583	6.87917	0	-1	0	2
13.7667	6.88333	1	-3	-1	2
13.775	6.8875	1	-4	-1	2
13.7833	6.89166	1	-4	0	2
13.7917	6.89583	-1	-4	1	2
13.8	6.9	-1	-3	3	2
13.8083	6.90416	0	-2	3	2
13.8167	6.90834	1	-2	3	2
13.825	6.9125	2	-2	3	3
13.8333	6.91667	3	-2	2	3
13.8417	6.92084	2	-3	1	4
13.85	6.925	2	-3	1	4
13.8583	6.92917	2	-2	1	4
13.8667	6.93333	2	-3	1	5
13.875	6.9375	2	-5	1	6
13.8833	6.94167	2	-6	2	7
13.8917	6.94583	2	-5	3	7
13.9	6.95	2	-5	4	7
13.9083	6.95416	2	-4	5	7
13.9167	6.95833	3	-4	5	6
13.925	6.9625	3	-4	5	4
13.9333	6.96666	3	-3	4	3
13.9417	6.97084	3	-3	3	3
13.95	6.975	2	-2	3	4
13.9583	6.97917	0	-2	2	5
13.9667	6.98334	-2	-3	1	5
13.975	6.9875	-2	-3	1	6
13.9833	6.99167	-2	-3	1	6
13.9917	6.99583	-1	-2	2	6
14	7	0	-2	3	4
14.0083	7.00417	0	-2	3	4
14.0167	7.00833	1	-2	3	4
14.025	7.0125	2	-2	3	4
14.0333	7.01666	3	-3	3	4
14.0417	7.02083	2	-3	3	4
14.05	7.025	2	-3	1	4
14.0583	7.02916	2	-4	0	3
14.0667	7.03334	2	-4	0	3
14.075	7.0375	2	-3	0	4
14.0833	7.04167	1	-2	1	3
14.0917	7.04584	-1	-3	1	3
14.1	7.05	-1	-4	1	3
14.1083	7.05417	-1	-3	1	4
14.1167	7.05833	0	-3	1	5
14.125	7.0625	1	-2	1	4
14.1333	7.06667	1	-2	1	3
14.1417	7.07083	0	-2	0	3
14.15	7.075	0	-2	1	4
14.1583	7.07916	-2	-1	1	3
14.1667	7.08333	-2	-1	1	2
14.175	7.0875	-2	-1	1	2
14.1833	7.09166	0	-2	0	2
14.1917	7.09584	0	-1	1	1
14.2	7.1	-1	0	1	1
14.2083	7.10417	0	0	2	2
14.2167	7.10834	0	0	2	4
14.225	7.1125	1	-1	2	4
14.2333	7.11667	2	-2	2	2
14.2417	7.12083	3	-3	2	2
14.25	7.125	2	-5	3	2
14.2583	7.12917	0	-6	3	2
14.2667	7.13333	-1	-6	4	1
14.275	7.1375	-2	-4	4	1
14.2833	7.14166	-2	-3	3	1
14.2917	7.14583	-2	-3	2	2
14.3	7.15	-2	-3	2	2
14.3083	7.15416	-1	-3	1	2
14.3167	7.15834	-1	-3	1	2
14.325	7.1625	-2	-3	1	2
14.3333	7.16667	-2	-4	0	3
14.3417	7.17084	-1	-4	0	4
14.35	7.175	1	-5	1	4
14.3583	7.17917	1	-5	1	4
14.3667	7.18333	2	-3	1	4
14.375	7.1875	1	-2	0	4
14.3833	7.19167	0	-2	-1	4
14.3917	7.19583	-1	-1	0	4
14.4	7.2	-2	0	0	3
14.4083	7.20416	-2	1	-1	2
14.4167	7.20833	-2	1	-1	1
14.425	7.2125	-2	0	-1	2
14.4333	7.21666	-2	-1	-1	3
14.4417	7.22084	-1	-2	-1	3
14.45	7.225	-1	-3	-1	3
14.4583	7.22917	0	-4	0	3
14.4667	7.23334	-1	-4	1	2
14.475	7.2375	-1	-3	2	1
14.4833	7.24167	-1	-3	3	1
14.4917	7.24583	-1	-3	3	1
14.5	7.25	-1	-3	2	1
14.5083	7.25417	0	-2	1	1
14.5167	7.25833	0	-2	2	3
14.525	7.2625	0	-2	3	4
14.5333	7.26666	-1	-2	2	4
14.5417	7.27083	-1	-3	1	3
14.55	7.275	-1	-4	1	3
14.5583	7.27916	-1	-4	2	3
14.5667	7.28334	-1	-3	2	4
14.575	7.2875	-1	-3	3	4
14.5833	7.29167	-1	-3	2	5
14.5917	7.29584	-1	-2	1	4
14.6	7.3	-2	-3	0	5
14.6083	7.30417	-1	-3	0	5
14.6167	7.30833	-1	-3	0	6
14.625	7.3125	0	-3	0	5
14.6333	7.31667	0	-3	0	5
14.6417	7.32083	0	-3	2	5
14.65	7.325	0	-3	3	5
14.6583	7.32916	0	-3	3	5
14.6667	7.33333	1	-3	3	6
14.675	7.3375	2	-3	2	6
14.6833	7.34166	1	-4	2	6
14.6917	7.34584	-1	-5	2	5
14.7	7.35	-2	-5	1	5
14.7083	7.35417	-3	-6	-1	5
14.7167	7.35834	-3	-6	-2	5
14.725	7.3625	-3	-6	-2	4
14.7333	7.36667	-2	-5	-1	4
14.7417	7.37083	-1	-5	0	5
14.75	7.375	0	-4	0	5
14.7583	7.37917	1	-3	1	5
14.7667	7.38333	1	-4	1	5
14.775	7.3875	1	-4	1	6
14.7833	7.39166	1	-3	1	5
14.7917	7.39583	0	-3	2	6
14.8	7.4	-1	-3	3	7
14.8083	7.40416	-1	-3	3	8
14.8167	7.40834	-1	-4	3	9
14.825	7.4125	-1	-5	3	8
14.8333	7.41667	-1	-6	3	8
14.8417	7.42084	-1	-6	3	8
14.85	7.425	-2	-6	2	7
14.8583	7.42917	-3	-5	1	6
14.8667	7.43333	-2	-4	0	5
14.875	7.4375	-1	-4	1	4
14.8833	7.44167	-1	-5	2	4
14.8917	7.44583	0	-6	2	3
14.9	7.45	0	-6	1	4
14.9083	7.45416	-2	-7	1	6
14.9167	7.45833	-3	-7	0	6
14.925	7.4625	-3	-8	0	6
14.9333	7.46666	-2	-8	0	5
14.9417	7.47084	-1	-9	0	6
14.95	7.475	-1	-8	0	6
14.9583	7.47917	-1	-7	-1	6
14.9667	7.48334	-1	-7	-2	5
14.975	7.4875	-1	-7	-2	4
14.9833	7.49167	0	-6	-2	5
14.9917	7.49583	0	-5	-1	5
15	7.5	0	-5	1	4
15.0083	7.50417	0	-5	1	3
15.0167	7.50833	2	-6	1	3
15.025	7.5125	3	-7	1	4
15.0333	7.51666	3	-7	1	5
15.0417	7.52083	3	-6	2	6
15.05	7.525	2	-5	2	6
15.0583	7.52916	1	-5	3	5
15.0667	7.53334	0	-6	3	6
15.075	7.5375	0	-6	2	6
15.0833	7.54167	0	-5	2	6
15.0917	7.54584	-1	-6	1	5
15.1	7.55	-3	-6	1	5
15.1083	7.55417	-3	-5	1	5
15.1167	7.55833	-2	-4	1	5
15.125	7.5625	-1	-4	1	6
15.1333	7.56667	-2	-4	2	7
15.1417	7.57083	-2	-4	2	7
15.15	7.575	-1	-5	2	5
15.1583	7.57916	-1	-5	1	4
15.1667	7.58333	-1	-4	0	3
15.175	7.5875	0	-4	-1	3
15.1833	7.59166	1	-4	-1	3
15.1917	7.59584	1	-4	-2	4
15.2	7.6	1	-3	-1	4
15.2083	7.60417	0	-2	0	5
15.2167	7.60834	0	-3	0	6
15.225	7.6125	-1	-4	-1	6
15.2333	7.61667	-1	-5	-1	5
15.2417	7.62083	-1	-5	-2	5
15.25	7.625	-1	-6	-2	6
15.2583	7.62917	-1	-6	-2	6
15.2667	7.63333	-2	-6	-2	7
15.275	7.6375	-1	-6	-1	7
15.2833	7.64166	-1	-6	0	7
15.2917	7.64583	-2	-6	1	6
15.3	7.65	-1	-5	2	5
15.3083	7.65416	-1	-5	2	4
15.3167	7.65834	-1	-5	3	4
15.325	7.6625	-1	-5	3	5
15.3333	7.66667	-2	-5	3	7
15.3417	7.67084	-2	-4	2	8
15.35	7.675	-1	-4	2	8
15.3583	7.67917	-1	-4	1	7
15.3667	7.68333	-2	-4	1	5
15.375	7.6875	-2	-5	1	4
15.3833	7.69167	-2	-5	1	4
15.3917	7.69583	-2	-5	2	4
15.4	7.7	-2	-5	1	3
15.4083	7.70416	-2	-5	1	3
15.4167	7.70833	-2	-6	0	5
15.425	7.7125	-3	-6	0	6
15.4333	7.71666	-3	-6	0	7
15.4417	7.72084	-2	-5	0	6
15.45	7.725	-1	-3	0	6
15.4583	7.72917	0	-3	0	6
15.4667	7.73334	-2	-3	-1	6
15.475	7.7375	-3	-5	-1	6
15.4833	7.74167	-4	-5	-1	5
15.4917	7.74583	-4	-5	0	5
15.5	7.75	-2	-5	0	6
15.5083	7.75417	0	-4	0	6
15.5167	7.75833	1	-4	-1	6
15.525	7.7625	1	-5	-1	6
15.5333	7.76666	-1	-7	0	6
15.5417	7.77083	-1	-7	0	7
15.55	7.775	-1	-6	1	7
15.5583	7.77916	0	-5	1	6
15.5667	7.78334	0	-4	2	6
15.575	7.7875	0	-5	1	6
15.5833	7.79167	-1	-6	0	6
15.5917	7.79584	-2	-6	0	6
15.6	7.8	-2	-6	0	5
15.6083	7.80417	-1	-6	0	5
15.6167	7.80833	-1	-7	-1	5
15.625	7.8125	-1	-7	-1	5
15.6333	7.81667	-1	-7	-1	5
15.6417	7.82083	0	-6	0	6
15.65	7.825	0	-6	1	6
15.6583	7.82916	0	-5	0	6
15.6667	7.83333	0	-4	-1	6
15.675	7.8375	0	-2	-1	7
15.6833	7.84166	0	-2	-1	7
15.6917	7.84584	0	-1	0	7
15.7	7.85	0	-1	0	7
15.7083	7.85417	-1	-3	-1	6
15.7167	7.85834	-1	-4	-2	4
15.725	7.8625	-2	-5	-1	4
15.7333	7.86667	-2	-5	0	4
15.7417	7.87083	-2	-6	0	5
15.75	7.875	-2	-7	0	7
15.7583	7.87917	-1	-7	-1	7
15.7667	7.88333	-1	-8	-1	7
15.775	7.8875	0	-8	-2	6
15.7833	7.89166	1	-8	-2	6
15.7917	7.89583	1	-8	-2	7
15.8	7.9	1	-8	-2	8
15.8083	7.90416	1	-6	-2	10
15.8167	7.90834	2	-5	-2	11
15.825	7.9125	3	-6	-2	13
15.8333	7.91667	4	-8	-2	13
15.8417	7.92084	5	-9	-1	12
15.85	7.925	5	-9	0	10
15.8583	7.92917	4	-8	1	8
15.8667	7.93333	3	-7	1	7
15.875	7.9375	3	-7	2	6
15.8833	7.94167	2	-7	2	6
15.8917	7.94583	3	-7	3	7
15.9	7.95	3	-7	1	8
15.9083	7.95416	2	-8	-1	8
15.9167	7.95833	2	-7	-2	8
15.925	7.9625	2	-7	-3	9
15.9333	7.96666	2	-6	-2	9
15.9417	7.97084	0	-6	0	9
15.95	7.975	0	-7	0	9
15.9583	7.97917	1	-8	1	9
15.9667	7.98334	1	-8	0	7
15.975	7.9875	1	-9	-1	6
15.9833	7.99167	0	-8	-2	6
15.9917	7.99583	0	-7	-2	5
16	8	0	-8	-3	6
16.0083	8.00417	0	-8	-3	7
16.0167	8.00834	1	-7	-2	7
16.025	8.0125	2	-6	-1	7
16.0333	8.01666	3	-6	-1	6
16.0417	8.02083	2	-6	-1	6
16.05	8.025	0	-7	-1	6
16.0583	8.02917	-1	-7	-1	6
16.0667	8.03333	-1	-8	-2	7
16.075	8.0375	-1	-7	-3	8
16.0833	8.04167	-1	-7	-2	9
16.0917	8.04584	0	-7	-1	8
16.1	8.05	1	-7	0	7
16.1083	8.05416	1	-8	1	6
16.1167	8.05833	0	-9	1	5
16.125	8.0625	0	-8	1	6
16.1333	8.06667	0	-6	2	6
16.1417	8.07084	-1	-4	0	6
16.15	8.075	-1	-3	-1	5
16.1583	8.07916	0	-3	-2	5
16.1667	8.08333	0	-4	-1	5
16.175	8.0875	1	-5	0	5
16.1833	8.09167	1	-5	1	5
16.1917	8.09583	0	-5	2	4
16.2	8.1	-1	-4	2	4
16.2083	8.10417	0	-4	1	6
16.2167	8.10834	1	-3	0	7
16.225	8.1125	2	-4	-1	8
16.2333	8.11666	3	-6	-1	9
16.2417	8.12083	5	-8	-2	10
16.25	8.125	5	-10	-2	10
16.2583	8.12917	5	-11	-2	8
16.2667	8.13334	4	-11	-3	6
16.275	8.1375	2	-10	-3	5
16.2833	8.14166	0	-9	-3	5
16.2917	8.14583	-1	-7	-3	6
16.3	8.15	-2	-5	-3	7
16.3083	8.15417	-3	-4	-3	7
16.3167	8.15833	-3	-3	-2	7
16.325	8.1625	-2	-3	-1	6
16.3333	8.16667	-1	-3	-1	5
16.3417	8.17084	-1	-4	-1	6
16.35	8.175	-1	-5	0	7
16.3583	8.17916	-2	-6	1	8
16.3667	8.18333	-2	-6	1	7
16.375	8.1875	-1	-6	2	6
16.3833	8.19167	0	-5	3	5
16.3917	8.19584	1	-5	5	4
16.4	8.2	2	-5	5	3
16.4083	8.20416	3	-4	5	4
16.4167	8.20833	3	-4	3	4
16.425	8.2125	2	-5	2	5
16.4333	8.21667	2	-5	1	6
16.4417	8.22083	1	-6	1	7
16.45	8.225	0	-7	0	7
16.4583	8.22917	0	-7	0	6
16.4667	8.23334	-1	-7	0	5
16.475	8.2375	-1	-8	0	4
16.4833	8.24166	0	-8	-1	5
16.4917	8.24583	0	-9	-2	6
16.5	8.25	-1	-8	-2	6
16.5083	8.25417	-1	-8	-3	8
16.5167	8.25834	-2	-8	-5	10
16.525	8.2625	-2	-8	-5	12
16.5333	8.26666	-1	-9	-5	12
16.5417	8.27083	0	-8	-4	10
16.55	8.275	1	-8	-3	9
16.5583	8.27917	1	-7	-3	9
16.5667	8.28333	0	-6	-3	9
16.575	8.2875	-1	-7	-4	9
16.5833	8.29167	0	-9	-4	9
16.5917	8.29584	1	-10	-3	8
16.6	8.3	2	-10	-3	7
16.6083	8.30416	2	-9	-3	6
16.6167	8.30833	2	-8	-4	5
[truncated: 5,206 more rows]

## Sheet: SuppFig.1c
Supplementary Fig. 7c
Superdex 200 Increase 10/300 (GE Healthcare)/ Purification
Flow rate 0.5 ml/min
Protein intensity (mAU) measured at 280 nm
R. Volume (ml)	C4b2crosslinked
0	2.292
0.0334429	2.168
0.0668859	2.061
0.100329	2.359
0.133772	2.642
0.167215	2.614
0.200658	2.336
0.234101	3.605
0.267544	5.272
0.300986	5.294
0.334429	4.304
0.367872	3.779
0.401315	3.552
0.434758	3.008
0.468201	2.978
0.501644	3.491
0.535087	2.872
0.56853	2.646
0.601973	3.101
0.635416	2.964
0.668859	2.884
0.702302	2.765
0.735745	2.517
0.769188	2.622
0.802631	2.581
0.836073	2.598
0.869516	2.487
0.902959	2.662
0.936402	2.779
0.969845	2.9
1.00329	2.875
1.03673	2.929
1.07017	2.912
1.10362	2.93
1.13706	2.696
1.1705	2.902
1.20395	2.892
1.23739	2.631
1.27083	2.847
1.30427	2.992
1.33772	2.666
1.37116	3.028
1.4046	2.727
1.43805	2.957
1.47149	2.556
1.50493	2.648
1.53838	2.744
1.57182	2.243
1.60526	2.647
1.6387	2.589
1.67215	2.365
1.70559	2.403
1.73903	2.471
1.77248	2.163
1.80592	2.361
1.83936	2.262
1.8728	2.696
1.90625	2.517
1.93969	2.464
1.97313	2.638
2.00658	2.643
2.04002	2.488
2.07346	2.751
2.10691	2.851
2.14035	2.591
2.17379	2.451
2.20723	2.574
2.24068	2.294
2.27412	2.418
2.30756	2.803
2.34101	2.947
2.37445	2.319
2.40789	2.336
2.44133	2.605
2.47478	2.617
2.50822	2.666
2.54166	2.167
2.57511	2.687
2.60855	2.529
2.64199	2.448
2.67544	2.315
2.70888	2.58
2.74232	2.431
2.77576	2.372
2.80921	2.413
2.84265	2.775
2.87609	2.603
2.90954	2.654
2.94298	2.722
2.97642	2.652
3.00986	2.528
3.04331	2.291
3.07675	2.347
3.11019	3.086
3.14364	2.557
3.17708	2.511
3.21052	2.472
3.24396	2.492
3.27741	2.961
3.31085	2.59
3.34429	2.679
3.37774	2.71
3.41118	2.577
3.44462	2.403
3.47807	2.554
3.51151	2.699
3.54495	2.499
3.57839	2.235
3.61184	1.924
3.64528	2.55
3.67872	2.119
3.71217	2.51
3.74561	2.374
3.77905	2.34
3.81249	2.128
3.84594	2.606
3.87938	2.747
3.91282	2.159
3.94627	2.556
3.97971	2.668
4.01315	2.246
4.0466	2.316
4.08004	2.874
4.11348	2.217
4.14692	2.694
4.18037	2.846
4.21381	2.559
4.24725	2.605
4.2807	2.421
4.31414	2.483
4.34758	2.292
4.38102	2.788
4.41447	2.254
4.44791	2.419
4.48135	2.206
4.5148	2.339
4.54824	2.172
4.58168	2.59
4.61513	2.358
4.64857	2.646
4.68201	2.298
4.71545	2.515
4.7489	2.503
4.78234	2.571
4.81578	2.811
4.84923	2.936
4.88267	2.516
4.91611	2.454
4.94955	2.717
4.983	2.508
5.01644	2.59
5.04988	2.573
5.08333	2.479
5.11677	2.635
5.15021	2.656
5.18366	2.488
5.2171	2.541
5.25054	2.447
5.28398	2.798
5.31743	2.26
5.35087	2.421
5.38431	2.334
5.41776	2.844
5.4512	2.727
5.48464	2.662
5.51808	2.181
5.55153	2.626
5.58497	2.71
5.61841	2.351
5.65186	2.614
5.6853	2.736
5.71874	2.784
5.75219	2.465
5.78563	2.725
5.81907	2.612
5.85251	2.179
5.88596	2.652
5.9194	2.793
5.95284	2.545
5.98629	2.595
6.01973	2.676
6.05317	3.001
6.08661	2.496
6.12006	2.269
6.1535	2.681
6.18694	2.531
6.22039	2.648
6.25383	2.783
6.28727	2.478
6.32072	2.479
6.35416	2.537
6.3876	2.686
6.42104	2.59
6.45449	2.684
6.48793	2.732
6.52137	2.767
6.55482	2.521
6.58826	2.621
6.6217	2.619
6.65514	2.695
6.68859	2.401
6.72203	2.313
6.75547	2.87
6.78892	2.531
6.82236	2.633
6.8558	2.34
6.88925	2.358
6.92269	2.611
6.95613	2.22
6.98957	2.748
7.02302	2.552
7.05646	2.807
7.0899	2.567
7.12335	2.652
7.15679	2.695
7.19023	2.345
7.22367	2.332
7.25712	2.362
7.29056	2.595
7.324	2.84
7.35745	2.383
7.39089	2.521
7.42433	2.464
7.45778	2.583
7.49122	2.182
7.52466	2.578
7.5581	2.484
7.59155	2.921
7.62499	2.394
7.65843	2.673
7.69188	2.881
7.72532	2.994
7.75876	2.343
7.7922	2.626
7.82565	2.684
7.85909	2.557
7.89253	2.754
7.92598	2.917
7.95942	2.209
7.99286	2.7
8.02631	2.743
8.05975	2.86
8.09319	2.732
8.12663	2.844
8.16008	2.745
8.19352	2.921
8.22696	2.802
8.26041	2.986
8.29385	3.084
8.32729	3.093
8.36073	3.226
8.39418	3.117
8.42762	2.939
8.46106	3.089
8.49451	3.029
8.52795	2.886
8.56139	3.312
8.59484	3.291
8.62828	3.418
8.66172	3.849
8.69516	3.311
8.72861	3.102
8.76205	3.105
8.79549	3.471
8.82894	3.523
8.86238	3.629
8.89582	3.776
8.92926	3.628
8.96271	4.126
8.99615	3.835
9.02959	4.023
9.06304	3.922
9.09648	4.094
9.12992	4.117
9.16337	4.513
9.19681	4.63
9.23025	5.053
9.26369	5.432
9.29714	5.582
9.33058	6.254
9.36402	6.71
9.39747	7.376
9.43091	8.115
9.46435	8.873
9.49779	9.917
9.53124	10.626
9.56468	11.536
9.59812	12.279
9.63157	13.337
9.66501	14.201
9.69845	15.26
9.73189	16.361
9.76534	17.005
9.79878	17.963
9.83222	19.448
9.86567	19.912
9.89911	20.818
9.93255	21.855
9.966	21.916
9.99944	22.37
10.0329	22.424
10.0663	22.738
10.0998	22.831
10.1332	22.028
10.1667	22.034
10.2001	21.508
10.2335	21.959
10.267	20.884
10.3004	20.929
10.3339	20.636
10.3673	20.143
10.4008	20.504
10.4342	20.313
10.4676	21.037
10.5011	21.585
10.5345	23.199
10.568	25.245
10.6014	27.436
10.6349	30.947
10.6683	34.63
10.7017	39.147
10.7352	44.258
10.7686	49.934
10.8021	55.468
10.8355	61.543
10.869	67.38
10.9024	73.757
10.9358	79.146
10.9693	84.306
11.0027	88.971
11.0362	92.701
11.0696	95.092
11.1031	96.403
11.1365	96.397
11.1699	95.705
11.2034	94.298
11.2368	90.896
11.2703	87.032
11.3037	83.316
11.3372	77.587
11.3706	71.826
11.404	66.747
11.4375	61.518
11.4709	55.914
11.5044	51.297
11.5378	46.498
11.5713	42.99
11.6047	39.506
11.6381	37.292
11.6716	35.05
11.705	33.796
11.7385	33.456
11.7719	33.134
11.8054	33.564
11.8388	34.244
11.8722	35.673
11.9057	36.87
11.9391	37.688
11.9726	38.835
12.006	39.849
12.0395	40.067
12.0729	40.403
12.1063	40.264
12.1398	39.682
12.1732	38.87
12.2067	37.328
12.2401	36.571
12.2736	34.623
12.307	32.013
12.3404	29.947
12.3739	27.41
12.4073	25.177
12.4408	22.75
12.4742	20.859
12.5077	19.122
12.5411	17.499
12.5745	16.116
12.608	15.114
12.6414	13.783
12.6749	13.337
12.7083	12.764
12.7418	12.584
12.7752	12.537
12.8086	12.541
12.8421	12.059
12.8755	12.285
12.909	12.654
12.9424	13.192
12.9759	13.126
13.0093	13.263
13.0427	13.224
13.0762	12.943
13.1096	12.96
13.1431	13.274
13.1765	12.735
13.21	12.859
13.2434	11.913
13.2768	11.698
13.3103	11.067
13.3437	10.263
13.3772	10.169
13.4106	9.605
13.4441	9.062
13.4775	8.726
13.5109	8.165
13.5444	7.832
13.5778	7.18
13.6113	6.709
13.6447	6.035
13.6782	5.752
13.7116	5.403
13.745	5.282
13.7785	5.04
13.8119	5.014
13.8454	4.813
13.8788	4.526
13.9123	4.225
13.9457	4.437
13.9791	4.265
14.0126	4.306
14.046	4.46
14.0795	4.426
14.1129	4.269
14.1464	4.02
14.1798	3.962
14.2132	4.266
14.2467	4
14.2801	4.113
14.3136	3.889
14.347	3.932
14.3805	3.646
14.4139	4.091
14.4473	3.823
14.4808	3.502
14.5142	3.382
14.5477	3.531
14.5811	3.546
14.6146	3.413
14.648	3.279
14.6814	3.367
14.7149	3.486
14.7483	3.569
14.7818	3.326
14.8152	3.464
14.8487	3.334
14.8821	3.304
14.9156	3.234
14.949	3.392
14.9824	3.231
15.0159	3.097
15.0493	3.422
15.0828	3.271
15.1162	3.666
15.1497	3.379
15.1831	3.885
15.2165	3.999
15.25	3.82
15.2834	3.559
15.3169	3.83
15.3503	4.109
15.3838	4.305
15.4172	3.989
15.4506	4.614
15.4841	4.72
15.5175	4.972
15.551	5.007
15.5844	5.075
15.6179	5.309
15.6513	5.479
15.6847	5.611
15.7182	5.693
15.7516	5.922
15.7851	5.783
15.8185	6.276
15.852	6.282
15.8854	5.884
15.9188	6.303
15.9523	6.083
15.9857	6.542
16.0192	6.715
16.0526	6.441
16.0861	6.254
16.1195	6.294
16.1529	6.187
16.1864	6.411
16.2198	6.319
16.2533	6.157
16.2867	5.714
16.3202	5.618
16.3536	5.565
16.387	5.541
16.4205	5.969
16.4539	5.344
16.4874	5.274
16.5208	5.024
16.5543	4.987
16.5877	4.95
16.6211	4.875
16.6546	4.494
16.688	4.615
16.7215	4.357
16.7549	4.101
16.7884	4.461
16.8218	4.322
16.8552	4.081
16.8887	4.343
16.9221	4.354
16.9556	4.014
16.989	3.632
17.0225	3.995
17.0559	4.24
17.0893	4.075
17.1228	3.862
17.1562	3.597
17.1897	3.893
17.2231	3.926
17.2566	3.807
17.29	3.866
17.3234	3.548
17.3569	3.446
17.3903	3.295
17.4238	3.476
17.4572	3.6
17.4907	3.83
17.5241	3.445
17.5575	4.016
17.591	3.745
17.6244	3.645
17.6579	3.693
17.6913	3.486
17.7248	3.153
17.7582	3.451
17.7916	3.407
17.8251	3.062
17.8585	3.362
17.892	3.172
17.9254	3.098
17.9589	3.42
17.9923	3.495
18.0257	3.218
18.0592	3.09
18.0926	3.31
18.1261	3.246
18.1595	3.329
18.193	3.56
18.2264	3.58
18.2598	3.754
18.2933	3.541
18.3267	3.25
18.3602	3.681
18.3936	3.664
18.4271	3.575
18.4605	3.567
18.4939	3.51
18.5274	3.232
18.5608	3.293
18.5943	3.544
18.6277	3.409
18.6612	3.468
18.6946	3.4
18.728	3.473
18.7615	3.288
18.7949	3.187
18.8284	3.374
18.8618	3.593
18.8953	3.968
18.9287	3.725
18.9621	3.718
18.9956	3.839
19.029	3.772
19.0625	3.386
19.0959	3.536
19.1294	3.41
19.1628	3.3
19.1962	3.454
19.2297	3.613
19.2631	3.6
19.2966	3.389
19.33	3.729
19.3635	3.593
19.3969	3.256
19.4303	3.41
19.4638	3.345
19.4972	3.542
19.5307	3.629
19.5641	3.368
19.5976	3.422
19.631	3.756
19.6644	3.951
19.6979	3.705
19.7313	3.45
19.7648	3.597
19.7982	3.365
19.8317	3.413
19.8651	3.596
19.8985	3.695
19.932	3.775
19.9654	3.62
19.9989	3.684
20.0323	3.556
20.0658	3.688
20.0992	3.947
20.1326	3.338
20.1661	3.583
20.1995	3.458
20.233	3.706
20.2664	3.723
20.2999	3.721
20.3333	3.905
20.3667	4.15
20.4002	4.018
20.4336	4.235
20.4671	4.128
20.5005	4.21
20.534	4.518
20.5674	4.655
20.6008	4.926
20.6343	4.977
20.6677	5.067
20.7012	5.281
20.7346	5.657
20.7681	5.919
20.8015	5.949
20.835	6.457
20.8684	7.008
20.9018	7.365
20.9353	7.712
20.9687	8.283
21.0022	8.804
21.0356	9.176
21.0691	9.591
21.1025	10.462
21.1359	11.252
21.1694	12.243
21.2028	12.993
21.2363	14.033
21.2697	15.012
21.3032	16.089
21.3366	17.427
21.37	18.179
21.4035	19.749
21.4369	20.993
21.4704	22.501
21.5038	23.712
21.5373	25.9
21.5707	27.473
21.6041	29.69
21.6376	31.323
21.671	33.915
21.7045	36.144
21.7379	38.896
21.7714	41.664
21.8048	44.822
21.8382	49.117
21.8717	52.621
21.9051	57.259
21.9386	62.495
21.972	66.865
22.0055	71.879
22.0389	77.116
22.0723	82.389
22.1058	87.084
22.1392	91.069
22.1727	94.325
22.2061	96.806
22.2396	98.52
22.273	99.773
22.3064	99.607
22.3399	98.902
22.3733	97.561
22.4068	94.692
22.4402	91.687
22.4737	87.137
22.5071	81.732
22.5405	75.487
22.574	69.849
22.6074	68.084
22.6409	70.135
22.6743	75.313
22.7078	81.322
22.7412	85.045
22.7746	86.468
22.8081	86.346
22.8415	84.369
22.875	81.208
22.9084	77.238
22.9419	72.754
22.9753	68.281
23.0087	63.224
23.0422	58.775
23.0756	54.254
23.1091	50.331
23.1425	46.329
23.176	42.971
23.2094	39.828
23.2428	37.192
23.2763	34.948
23.3097	32.9
23.3432	30.456
23.3766	28.5
23.4101	27.192
23.4435	25.649
23.4769	24.09
23.5104	22.998
23.5438	21.744
23.5773	20.92
23.6107	19.575
23.6442	18.792
23.6776	17.95
23.711	17.254
23.7445	16.503
23.7779	15.801
23.8114	15.212
23.8448	15.2
23.8783	14.03
23.9117	14.064
23.9451	13.713
23.9786	13.837
24.012	13.392
24.0455	13.223
24.0789	13.476
24.1124	12.729
24.1458	13.173
24.1792	12.991
24.2127	13.293
24.2461	12.932
24.2796	12.96
24.313	13.159
24.3465	13.278
24.3799	13.423
24.4133	13.122
24.4468	13.081
24.4802	13.186
24.5137	12.992
24.5471	13.336
24.5806	13.137
24.614	12.947
24.6474	12.675
24.6809	12.893
24.7143	12.469
24.7478	11.445
24.7812	11.791
24.8147	11.457
24.8481	10.794
24.8815	10.447
24.915	10.45
24.9484	9.933
24.9819	9.938
25.0153	9.512
25.0488	9.007
25.0822	8.952
25.1156	8.567
25.1491	8.297
25.1825	8.211
25.216	7.515
25.2494	7.385
25.2829	6.903
25.3163	6.713
25.3497	7.046
25.3832	6.722
25.4166	6.578
25.4501	6.916
25.4835	6.69
25.517	6.35
25.5504	6.279
25.5838	6.142
25.6173	5.747
25.6507	5.884
25.6842	5.608
25.7176	5.704
25.7511	5.486
25.7845	5.624
25.8179	5.262
25.8514	5.534
25.8848	5.507
25.9183	5.571
25.9517	5.173
25.9852	5.376
26.0186	5.507
26.052	4.882
26.0855	5.371
26.1189	4.889
26.1524	4.823
26.1858	4.966
26.2193	5.086
26.2527	5.242
26.2861	4.837
26.3196	4.942
26.353	4.895
26.3865	4.98
26.4199	4.825
26.4534	4.992
26.4868	4.761
26.5202	4.199
26.5537	4.805
26.5871	4.629
26.6206	4.247
26.654	4.781
26.6875	4.514
26.7209	4.891
26.7544	4.896
26.7878	4.594
26.8212	4.616
26.8547	4.227
26.8881	4.483
26.9216	4.518
26.955	4.34
26.9885	4.052
27.0219	4.54
27.0553	4.43
27.0888	4.124
27.1222	4.182
27.1557	4.346
27.1891	4.39
27.2226	4.661
27.256	4.059
27.2894	4.229
27.3229	4.174
27.3563	4.254
27.3898	4.443
27.4232	4.6
27.4567	4.306
27.4901	4.523
27.5235	4.339
27.557	4.171
27.5904	3.755
27.6239	3.861
27.6573	4.029
27.6908	4.159
27.7242	4.124
27.7576	3.879
27.7911	4.151
27.8245	3.908
27.858	4.009
27.8914	4.002
27.9249	3.832
27.9583	3.795
27.9917	3.808
28.0252	3.75
28.0586	3.937
28.0921	4.118
28.1255	4.013
28.159	3.834
28.1924	4.234
28.2258	3.509
28.2593	4.15
28.2927	3.871
28.3262	4.01
28.3596	4.032
28.3931	3.976
28.4265	3.832
28.4599	3.93
28.4934	3.888
28.5268	3.63
28.5603	3.794
28.5937	3.853
28.6272	3.598
28.6606	3.777
28.694	3.641
28.7275	3.63
28.7609	3.269
28.7944	4.123
28.8278	3.83
28.8613	3.502
28.8947	3.853
28.9281	3.857
28.9616	3.886
28.995	3.645
29.0285	3.646
29.0619	3.826
29.0954	3.758
29.1288	3.802
29.1622	3.824
29.1957	3.704
29.2291	3.643
29.2626	3.559
29.296	3.779
29.3295	3.882
29.3629	3.809
29.3963	4.186
29.4298	3.828
29.4632	3.855
29.4967	3.71
29.5301	3.767
29.5636	3.525
29.597	4.024
29.6304	3.607
29.6639	3.988
29.6973	3.617
29.7308	3.777
29.7642	3.354
29.7977	3.642
29.8311	3.71
29.8645	3.639
29.898	3.648
29.9314	3.782
29.9649	3.747
29.9983	3.945
30.0318	3.705

## Sheet: SuppFig.6b
Supplementary Fig. 6b
Superdex 200 Increase 10/300 (GE Healthcare)/ Analytical SEC
Flow rate 0.5 ml/min
Protein intensity (mAU) measured at 280 nm
R.Time (min)	R. Volume (ml)	C4b	C4b2	C4b2C1s	C2(SS679A)	C1s active
0	0	8	6	-3	2	12
0.00833	0.004165	8	6	-3	2	12
0.01667	0.008335	-3	-3	-4	-2	-2
0.025	0.0125	-11	-10	-12	-9	-8
0.03333	0.016665	-15	-17	-13	-12	-12
0.04167	0.020835	-15	-20	-12	-13	-11
0.05	0.025	-12	-19	-11	-10	-10
0.05833	0.029165	-9	-17	-10	-7	-7
0.06667	0.033335	-7	-15	-9	-3	-3
0.075	0.0375	-6	-15	-7	-2	0
0.08333	0.041665	-4	-14	-4	-4	0
0.09167	0.045835	-2	-12	-1	-4	1
0.1	0.05	-2	-10	2	-2	1
0.10833	0.054165	-2	-7	3	-1	3
0.11667	0.058335	-3	-5	1	-2	4
0.125	0.0625	-3	-3	-2	-3	3
0.13333	0.066665	-3	-2	-6	-3	0
0.14167	0.070835	-4	-2	-7	-6	-4
0.15	0.075	-4	-4	-6	-7	-3
0.15833	0.079165	-5	-6	-5	-8	-1
0.16667	0.083335	-5	-7	-5	-6	0
0.175	0.0875	-8	-5	-6	-4	-3
0.18333	0.091665	-11	-5	-5	-2	-3
0.19167	0.095835	-12	-4	-4	-3	-1
0.2	0.1	-10	-4	-4	-3	0
0.20833	0.104165	-7	-3	-3	-4	-2
0.21667	0.108335	-5	-2	-2	-4	-3
0.225	0.1125	-5	-1	-4	-5	-3
0.23333	0.116665	-4	0	-6	-7	-2
0.24167	0.120835	-2	1	-5	-8	-3
0.25	0.125	-2	2	-4	-7	-4
0.25833	0.129165	-1	2	-4	-6	-5
0.26667	0.133335	-2	2	-4	-4	-4
0.275	0.1375	-2	1	-2	-2	-3
0.28333	0.141665	-1	0	0	-1	-4
0.29167	0.145835	-2	1	1	-1	-6
0.3	0.15	-3	3	2	1	-8
0.30833	0.154165	-6	5	2	2	-8
0.31667	0.158335	-8	4	2	1	-9
0.325	0.1625	-7	3	1	0	-11
0.33333	0.166665	-6	5	-2	0	-12
0.34167	0.170835	-6	5	-5	0	-14
0.35	0.175	-6	4	-7	-1	-14
0.35833	0.179165	-5	3	-6	-1	-12
0.36667	0.183335	-4	1	1	-1	-13
0.375	0.1875	-5	1	8	1	-15
0.38333	0.191665	-6	1	6	2	-15
0.39167	0.195835	-8	1	1	2	-13
0.4	0.2	-7	1	-3	0	-12
0.40833	0.204165	-7	1	-6	1	-13
0.41667	0.208335	-7	2	-10	1	-14
0.425	0.2125	-8	3	-13	2	-15
0.43333	0.216665	-9	4	-15	2	-17
0.44167	0.220835	-8	4	-17	0	-18
0.45	0.225	-8	3	-19	0	-19
0.45833	0.229165	-8	2	-20	0	-21
0.46667	0.233335	-8	1	-21	2	-20
0.475	0.2375	-10	0	-22	1	-19
0.48333	0.241665	-12	2	-22	1	-19
0.49167	0.245835	-12	4	-22	2	-18
0.5	0.25	-12	6	-21	3	-21
0.50833	0.254165	-11	7	-20	2	-23
0.51667	0.258335	-11	7	-19	2	-22
0.525	0.2625	-12	6	-17	1	-21
0.53333	0.266665	-13	5	-18	2	-22
0.54167	0.270835	-12	3	-19	1	-26
0.55	0.275	-12	1	-21	1	-28
0.55833	0.279165	-13	1	-21	1	-30
0.56667	0.283335	-13	1	-21	1	-31
0.575	0.2875	-13	3	-24	2	-33
0.58333	0.291665	-14	4	-27	2	-33
0.59167	0.295835	-15	4	-30	3	-31
0.6	0.3	-15	1	-31	1	-30
0.60833	0.304165	-15	-2	-30	-1	-31
0.61667	0.308335	-13	-3	-30	-2	-33
0.625	0.3125	-11	-1	-33	-1	-33
0.63333	0.316665	-13	0	-35	0	-34
0.64167	0.320835	-15	-1	-35	-1	-33
0.65	0.325	-16	-1	-36	1	-33
0.65833	0.329165	-17	3	-36	3	-36
0.66667	0.333335	-17	4	-36	4	-38
0.675	0.3375	-17	3	-37	4	-38
0.68333	0.341665	-15	2	-38	3	-39
0.69167	0.345835	-14	1	-39	3	-40
0.7	0.35	-15	1	-38	4	-42
0.70833	0.354165	-18	2	-39	3	-43
0.71667	0.358335	-20	3	-42	2	-45
0.725	0.3625	-20	5	-45	2	-44
0.73333	0.366665	-19	7	-48	2	-43
0.74167	0.370835	-20	8	-49	2	-45
0.75	0.375	-22	7	-52	1	-47
0.75833	0.379165	-21	4	-54	0	-48
0.76667	0.383335	-20	1	-54	1	-49
0.775	0.3875	-19	2	-52	0	-51
0.78333	0.391665	-20	4	-51	-1	-53
0.79167	0.395835	-22	3	-51	-4	-54
0.8	0.4	-25	3	-52	-6	-56
0.80833	0.404165	-25	3	-54	-7	-57
0.81667	0.408335	-25	2	-55	-6	-58
0.825	0.4125	-24	2	-56	-5	-59
0.83333	0.416665	-24	3	-56	-5	-60
0.84167	0.420835	-24	2	-57	-6	-60
0.85	0.425	-25	2	-57	-5	-59
0.85833	0.429165	-25	2	-58	-3	-59
0.86667	0.433335	-24	3	-57	-1	-59
0.875	0.4375	-25	4	-55	-1	-61
0.88333	0.441665	-25	5	-53	-3	-62
0.89167	0.445835	-27	5	-54	-6	-62
0.9	0.45	-28	5	-57	-5	-63
0.90833	0.454165	-29	5	-60	-4	-64
0.91667	0.458335	-27	4	-62	-3	-65
0.925	0.4625	-25	3	-62	-5	-66
0.93333	0.466665	-24	4	-63	-7	-66
0.94167	0.470835	-24	5	-66	-5	-66
0.95	0.475	-25	4	-69	-3	-66
0.95833	0.479165	-28	3	-70	-4	-67
0.96667	0.483335	-29	4	-69	-5	-69
0.975	0.4875	-29	6	-69	-6	-71
0.98333	0.491665	-31	7	-70	-6	-73
0.99167	0.495835	-32	7	-71	-6	-72
1	0.5	-32	6	-69	-7	-70
1.00833	0.504165	-33	3	-68	-8	-71
1.01667	0.508335	-33	5	-68	-7	-72
1.025	0.5125	-33	8	-70	-7	-73
1.03333	0.516665	-34	9	-72	-6	-75
1.04167	0.520835	-34	9	-73	-7	-75
1.05	0.525	-34	9	-72	-8	-76
1.05833	0.529165	-35	11	-72	-7	-78
1.06667	0.533335	-38	14	-74	-7	-79
1.075	0.5375	-41	15	-76	-7	-81
1.08333	0.541665	-43	14	-76	-8	-82
1.09167	0.545835	-42	13	-75	-7	-83
1.1	0.55	-41	12	-73	-5	-83
1.10833	0.554165	-41	13	-71	-4	-83
1.11667	0.558335	-44	14	-72	-4	-82
1.125	0.5625	-45	13	-72	-4	-82
1.13333	0.566665	-46	11	-70	-4	-81
1.14167	0.570835	-45	13	-70	-4	-81
1.15	0.575	-45	14	-71	-5	-80
1.15833	0.579165	-48	14	-71	-6	-81
1.16667	0.583335	-51	14	-73	-7	-84
1.175	0.5875	-51	15	-73	-7	-84
1.18333	0.591665	-50	16	-71	-7	-84
1.19167	0.595835	-52	17	-70	-8	-86
1.2	0.6	-54	17	-73	-8	-85
1.20833	0.604165	-54	17	-74	-9	-82
1.21667	0.608335	-53	17	-77	-7	-82
1.225	0.6125	-53	17	-79	-4	-83
1.23333	0.616665	-54	18	-79	-4	-85
1.24167	0.620835	-54	18	-78	-4	-86
1.25	0.625	-54	15	-76	-5	-88
1.25833	0.629165	-52	15	-75	-5	-89
1.26667	0.633335	-52	17	-76	-7	-90
1.275	0.6375	-53	18	-79	-9	-90
1.28333	0.641665	-54	18	-79	-10	-90
1.29167	0.645835	-55	16	-78	-12	-90
1.3	0.65	-55	15	-77	-15	-91
1.30833	0.654165	-56	15	-78	-15	-91
1.31667	0.658335	-58	15	-77	-15	-91
1.325	0.6625	-57	15	-78	-15	-91
1.33333	0.666665	-55	15	-78	-14	-91
1.34167	0.670835	-56	17	-79	-11	-89
1.35	0.675	-56	16	-81	-9	-88
1.35833	0.679165	-56	15	-82	-7	-87
1.36667	0.683335	-58	13	-81	-6	-87
1.375	0.6875	-57	13	-79	-8	-89
1.38333	0.691665	-57	15	-79	-8	-91
1.39167	0.695835	-57	17	-82	-8	-92
1.4	0.7	-57	18	-83	-9	-92
1.40833	0.704165	-57	17	-82	-12	-92
1.41667	0.708335	-57	17	-84	-14	-92
1.425	0.7125	-56	17	-86	-12	-94
1.43333	0.716665	-57	17	-88	-11	-94
1.44167	0.720835	-56	17	-88	-11	-93
1.45	0.725	-56	17	-87	-13	-92
1.45833	0.729165	-57	19	-86	-15	-91
1.46667	0.733335	-56	20	-88	-14	-91
1.475	0.7375	-55	22	-89	-11	-92
1.48333	0.741665	-55	22	-88	-11	-93
1.49167	0.745835	-56	21	-88	-14	-94
1.5	0.75	-57	19	-90	-14	-93
1.50833	0.754165	-59	18	-93	-13	-92
1.51667	0.758335	-59	18	-95	-13	-93
1.525	0.7625	-60	17	-95	-15	-92
1.53333	0.766665	-61	15	-96	-17	-91
1.54167	0.770835	-61	16	-98	-15	-92
1.55	0.775	-60	18	-98	-14	-93
1.55833	0.779165	-60	19	-98	-14	-94
1.56667	0.783335	-60	20	-97	-14	-95
1.575	0.7875	-59	21	-97	-15	-95
1.58333	0.791665	-58	23	-97	-15	-94
1.59167	0.795835	-58	23	-100	-14	-94
1.6	0.8	-58	20	-100	-13	-95
1.60833	0.804165	-57	17	-99	-14	-94
1.61667	0.808335	-56	16	-97	-16	-95
1.625	0.8125	-55	18	-98	-17	-97
1.63333	0.816665	-56	19	-99	-18	-99
1.64167	0.820835	-58	19	-101	-18	-98
1.65	0.825	-59	20	-102	-17	-99
1.65833	0.829165	-60	20	-102	-17	-100
1.66667	0.833335	-62	20	-102	-16	-100
1.675	0.8375	-64	19	-101	-14	-99
1.68333	0.841665	-65	18	-100	-14	-99
1.69167	0.845835	-65	18	-99	-16	-98
1.7	0.85	-63	19	-100	-16	-98
1.70833	0.854165	-61	22	-101	-15	-98
1.71667	0.858335	-62	23	-101	-17	-97
1.725	0.8625	-64	23	-102	-19	-99
1.73333	0.866665	-65	22	-102	-22	-100
1.74167	0.870835	-65	21	-102	-24	-100
1.75	0.875	-64	21	-104	-24	-101
1.75833	0.879165	-63	21	-105	-24	-101
1.76667	0.883335	-63	20	-104	-23	-100
1.775	0.8875	-61	19	-101	-22	-99
1.78333	0.891665	-61	20	-102	-22	-98
1.79167	0.895835	-62	21	-102	-23	-96
1.8	0.9	-63	20	-102	-22	-94
1.80833	0.904165	-64	19	-103	-20	-93
1.81667	0.908335	-65	16	-103	-20	-94
1.825	0.9125	-65	14	-103	-20	-96
1.83333	0.916665	-64	14	-104	-20	-97
1.84167	0.920835	-63	16	-106	-19	-97
1.85	0.925	-62	16	-106	-20	-97
1.85833	0.929165	-62	16	-105	-19	-96
1.86667	0.933335	-63	16	-105	-17	-94
1.875	0.9375	-65	14	-106	-16	-93
1.88333	0.941665	-66	14	-107	-17	-92
1.89167	0.945835	-66	15	-109	-19	-93
1.9	0.95	-67	16	-111	-22	-94
1.90833	0.954165	-67	18	-111	-19	-96
1.91667	0.958335	-67	19	-112	-18	-95
1.925	0.9625	-68	18	-112	-19	-93
1.93333	0.966665	-69	16	-110	-21	-93
1.94167	0.970835	-70	14	-109	-22	-96
1.95	0.975	-69	13	-110	-20	-100
1.95833	0.979165	-70	15	-111	-19	-101
1.96667	0.983335	-71	15	-111	-18	-99
1.975	0.9875	-71	12	-110	-20	-97
1.98333	0.991665	-71	11	-108	-20	-95
1.99167	0.995835	-70	12	-107	-19	-94
2	1	-69	12	-109	-18	-92
2.00833	1.00416	-69	12	-109	-19	-89
2.01667	1.00833	-70	11	-109	-20	-87
2.025	1.0125	-72	11	-111	-20	-85
2.03333	1.01666	-74	12	-112	-19	-87
2.04167	1.02083	-75	14	-113	-17	-88
2.05	1.025	-75	14	-113	-15	-88
2.05833	1.02917	-74	13	-112	-15	-87
2.06667	1.03333	-73	13	-110	-14	-87
2.075	1.0375	-73	14	-109	-12	-88
2.08333	1.04167	-73	15	-110	-10	-89
2.09167	1.04584	-72	15	-111	-8	-88
2.1	1.05	-70	14	-112	-8	-89
2.10833	1.05417	-69	14	-111	-7	-91
2.11667	1.05834	-69	14	-112	-5	-90
2.125	1.0625	-69	13	-116	-4	-89
2.13333	1.06666	-70	12	-116	-4	-87
2.14167	1.07083	-70	14	-115	-5	-87
2.15	1.075	-69	15	-115	-6	-88
2.15833	1.07916	-70	16	-116	-5	-90
2.16667	1.08333	-73	18	-117	-4	-90
2.175	1.0875	-75	19	-114	-4	-87
2.18333	1.09167	-76	19	-111	-3	-86
2.19167	1.09583	-77	20	-109	-2	-85
2.2	1.1	-78	21	-109	-2	-83
2.20833	1.10417	-79	21	-110	-2	-82
2.21667	1.10834	-78	20	-111	-2	-82
2.225	1.1125	-78	20	-113	-1	-81
2.23333	1.11667	-79	20	-115	0	-83
2.24167	1.12084	-79	21	-116	1	-85
2.25	1.125	-78	21	-116	1	-85
2.25833	1.12916	-75	20	-114	0	-85
2.26667	1.13333	-74	18	-114	0	-86
2.275	1.1375	-75	18	-116	2	-86
2.28333	1.14166	-78	19	-118	1	-86
2.29167	1.14583	-80	18	-115	-2	-85
2.3	1.15	-80	16	-113	-4	-86
2.30833	1.15417	-81	15	-115	-3	-85
2.31667	1.15833	-83	15	-118	-1	-82
2.325	1.1625	-85	17	-120	1	-80
2.33333	1.16667	-86	16	-119	1	-81
2.34167	1.17084	-86	15	-120	1	-83
2.35	1.175	-88	15	-121	1	-84
2.35833	1.17917	-89	15	-122	1	-85
2.36667	1.18334	-89	15	-122	3	-84
2.375	1.1875	-88	15	-118	4	-83
2.38333	1.19166	-88	15	-114	5	-83
2.39167	1.19583	-87	17	-112	6	-82
2.4	1.2	-87	18	-112	7	-83
2.40833	1.20416	-90	19	-115	6	-81
2.41667	1.20833	-93	19	-117	5	-80
2.425	1.2125	-94	22	-118	6	-78
2.43333	1.21667	-94	24	-117	8	-80
2.44167	1.22083	-95	26	-118	9	-82
2.45	1.225	-96	26	-119	8	-83
2.45833	1.22917	-97	24	-118	5	-84
2.46667	1.23334	-96	23	-120	5	-84
2.475	1.2375	-95	24	-121	8	-85
2.48333	1.24167	-96	25	-122	9	-85
2.49167	1.24584	-98	24	-121	8	-84
2.5	1.25	-99	21	-119	5	-83
2.50833	1.25416	-98	20	-118	4	-84
2.51667	1.25833	-97	20	-120	5	-84
2.525	1.2625	-99	20	-123	7	-84
2.53333	1.26666	-100	21	-124	9	-84
2.54167	1.27083	-99	20	-122	9	-85
2.55	1.275	-96	20	-121	9	-84
2.55833	1.27917	-97	19	-121	9	-85
2.56667	1.28333	-97	18	-121	9	-88
2.575	1.2875	-98	20	-120	8	-89
2.58333	1.29167	-97	20	-119	8	-88
2.59167	1.29584	-98	20	-119	8	-88
2.6	1.3	-100	20	-119	9	-88
2.60833	1.30417	-102	18	-120	11	-88
2.61667	1.30834	-103	15	-120	10	-88
2.625	1.3125	-102	13	-119	8	-89
2.63333	1.31666	-102	13	-117	8	-89
2.64167	1.32083	-102	11	-119	11	-90
2.65	1.325	-101	10	-122	11	-90
2.65833	1.32916	-101	9	-123	10	-89
2.66667	1.33333	-101	8	-121	9	-89
2.675	1.3375	-102	6	-122	10	-93
2.68333	1.34167	-102	5	-124	11	-95
2.69167	1.34583	-104	4	-123	11	-94
2.7	1.35	-105	3	-122	11	-92
2.70833	1.35417	-104	3	-121	13	-92
2.71667	1.35834	-103	3	-121	16	-94
2.725	1.3625	-104	4	-123	17	-93
2.73333	1.36667	-104	3	-124	16	-93
2.74167	1.37084	-104	1	-124	15	-93
2.75	1.375	-104	-1	-124	15	-96
2.75833	1.37916	-103	-2	-124	16	-99
2.76667	1.38333	-103	-3	-124	15	-100
2.775	1.3875	-106	-6	-124	14	-100
2.78333	1.39166	-109	-7	-124	13	-100
2.79167	1.39583	-110	-5	-125	13	-100
2.8	1.4	-108	-3	-127	14	-99
2.80833	1.40417	-107	-4	-130	14	-100
2.81667	1.40833	-107	-6	-130	13	-102
2.825	1.4125	-107	-8	-126	12	-101
2.83333	1.41667	-107	-9	-124	12	-102
2.84167	1.42084	-107	-9	-125	14	-103
2.85	1.425	-109	-9	-127	14	-103
2.85833	1.42917	-110	-9	-127	12	-103
2.86667	1.43334	-110	-9	-127	12	-104
2.875	1.4375	-111	-8	-127	11	-104
2.88333	1.44166	-113	-8	-126	12	-104
2.89167	1.44583	-113	-9	-125	13	-103
2.9	1.45	-114	-10	-124	13	-104
2.90833	1.45416	-113	-12	-124	13	-105
2.91667	1.45833	-112	-13	-124	13	-107
2.925	1.4625	-111	-12	-126	13	-107
2.93333	1.46667	-110	-12	-127	13	-106
2.94167	1.47083	-111	-14	-127	13	-105
2.95	1.475	-112	-15	-127	12	-103
2.95833	1.47917	-115	-14	-128	12	-104
2.96667	1.48334	-117	-15	-128	13	-106
2.975	1.4875	-119	-18	-129	13	-107
2.98333	1.49167	-119	-19	-131	14	-107
2.99167	1.49584	-118	-18	-132	13	-107
3	1.5	-117	-16	-133	13	-108
3.00833	1.50416	-119	-14	-132	13	-110
3.01667	1.50833	-122	-15	-130	11	-111
3.025	1.5125	-123	-15	-128	8	-111
3.03333	1.51666	-122	-13	-128	8	-112
3.04167	1.52083	-121	-13	-130	11	-114
3.05	1.525	-122	-15	-131	13	-114
3.05833	1.52917	-123	-17	-130	14	-113
3.06667	1.53333	-123	-19	-130	12	-112
3.075	1.5375	-123	-19	-130	12	-112
3.08333	1.54167	-124	-18	-130	12	-113
3.09167	1.54584	-125	-17	-130	11	-113
3.1	1.55	-126	-18	-129	9	-111
3.10833	1.55417	-126	-18	-129	7	-111
3.11667	1.55834	-124	-17	-130	6	-110
3.125	1.5625	-123	-14	-132	8	-110
3.13333	1.56666	-124	-14	-133	8	-110
3.14167	1.57083	-127	-15	-133	6	-109
3.15	1.575	-127	-16	-133	5	-108
3.15833	1.57916	-127	-17	-134	6	-110
3.16667	1.58333	-128	-19	-134	6	-113
3.175	1.5875	-128	-21	-132	7	-114
3.18333	1.59167	-129	-22	-132	5	-112
3.19167	1.59583	-129	-22	-133	3	-112
3.2	1.6	-130	-23	-132	3	-112
3.20833	1.60417	-130	-22	-132	5	-115
3.21667	1.60834	-130	-21	-133	3	-115
3.225	1.6125	-129	-21	-132	1	-113
3.23333	1.61667	-129	-21	-132	1	-112
3.24167	1.62084	-130	-21	-133	0	-113
3.25	1.625	-131	-20	-134	1	-114
3.25833	1.62916	-134	-19	-132	3	-114
3.26667	1.63333	-136	-19	-132	4	-113
3.275	1.6375	-136	-19	-134	5	-114
3.28333	1.64166	-136	-19	-135	5	-117
3.29167	1.64583	-138	-20	-135	5	-119
3.3	1.65	-138	-20	-135	4	-118
3.30833	1.65417	-135	-22	-135	0	-118
3.31667	1.65833	-133	-21	-135	-3	-120
3.325	1.6625	-132	-19	-135	-4	-120
3.33333	1.66667	-133	-18	-134	-3	-119
3.34167	1.67084	-133	-19	-133	-4	-117
3.35	1.675	-134	-19	-133	-5	-116
3.35833	1.67917	-133	-19	-133	-5	-117
3.36667	1.68334	-134	-17	-134	-5	-118
3.375	1.6875	-135	-17	-135	-5	-119
3.38333	1.69166	-138	-19	-133	-5	-120
3.39167	1.69583	-138	-21	-132	-5	-120
3.4	1.7	-138	-21	-133	-5	-122
3.40833	1.70416	-140	-20	-134	-6	-122
3.41667	1.70833	-141	-21	-134	-7	-120
3.425	1.7125	-144	-23	-134	-9	-119
3.43333	1.71667	-145	-24	-134	-11	-118
3.44167	1.72083	-143	-23	-134	-10	-118
3.45	1.725	-142	-22	-137	-9	-122
3.45833	1.72917	-142	-21	-138	-9	-123
3.46667	1.73334	-140	-22	-136	-9	-122
3.475	1.7375	-139	-21	-134	-11	-120
3.48333	1.74167	-139	-19	-133	-12	-119
3.49167	1.74584	-139	-17	-133	-14	-116
3.5	1.75	-141	-16	-133	-15	-115
3.50833	1.75416	-141	-17	-134	-17	-112
3.51667	1.75833	-141	-16	-133	-17	-112
3.525	1.7625	-143	-14	-133	-17	-112
3.53333	1.76666	-144	-14	-135	-17	-113
3.54167	1.77083	-146	-13	-135	-18	-113
3.55	1.775	-146	-14	-135	-21	-112
3.55833	1.77917	-147	-12	-134	-21	-112
3.56667	1.78333	-147	-12	-132	-19	-115
3.575	1.7875	-147	-12	-133	-20	-117
3.58333	1.79167	-147	-14	-134	-21	-119
3.59167	1.79584	-148	-16	-133	-22	-119
3.6	1.8	-148	-17	-134	-21	-116
3.60833	1.80417	-147	-16	-135	-21	-115
3.61667	1.80834	-147	-14	-135	-22	-116
3.625	1.8125	-148	-12	-134	-24	-116
3.63333	1.81666	-147	-10	-134	-25	-117
3.64167	1.82083	-146	-9	-136	-25	-118
3.65	1.825	-146	-9	-135	-25	-117
3.65833	1.82916	-146	-10	-133	-25	-115
3.66667	1.83333	-140	-14	-132	-26	-113
3.675	1.8375	-128	-18	-130	-27	-112
3.68333	1.84167	-128	-17	-131	-27	-112
3.69167	1.84583	-131	-13	-133	-27	-112
3.7	1.85	-136	-11	-135	-28	-109
3.70833	1.85417	-140	-12	-134	-28	-107
3.71667	1.85834	-142	-12	-132	-27	-107
3.725	1.8625	-145	-11	-133	-26	-110
3.73333	1.86667	-148	-10	-134	-27	-112
3.74167	1.87084	-150	-9	-135	-28	-109
3.75	1.875	-150	-10	-134	-29	-107
3.75833	1.87916	-148	-10	-134	-30	-108
3.76667	1.88333	-147	-10	-134	-31	-109
3.775	1.8875	-147	-11	-135	-31	-108
3.78333	1.89166	-149	-13	-136	-32	-106
3.79167	1.89583	-150	-13	-138	-34	-106
3.8	1.9	-150	-11	-140	-32	-109
3.80833	1.90417	-149	-9	-141	-33	-112
3.81667	1.90833	-149	-6	-140	-35	-112
3.825	1.9125	-150	-5	-138	-36	-111
3.83333	1.91667	-149	-5	-138	-37	-111
3.84167	1.92084	-148	-6	-140	-36	-112
3.85	1.925	-150	-6	-143	-36	-113
3.85833	1.92917	-152	-5	-144	-37	-112
3.86667	1.93334	-153	-7	-143	-39	-111
3.875	1.9375	-153	-11	-144	-41	-111
3.88333	1.94166	-152	-12	-145	-41	-112
3.89167	1.94583	-153	-10	-146	-41	-112
3.9	1.95	-155	-8	-148	-42	-110
3.90833	1.95416	-155	-9	-148	-42	-109
3.91667	1.95833	-154	-7	-148	-43	-109
3.925	1.9625	-154	-6	-150	-43	-109
3.93333	1.96667	-155	-5	-152	-43	-111
3.94167	1.97083	-157	-6	-153	-45	-111
3.95	1.975	-157	-8	-152	-46	-111
3.95833	1.97917	-156	-9	-150	-48	-110
3.96667	1.98334	-157	-9	-150	-47	-110
3.975	1.9875	-158	-10	-151	-44	-112
3.98333	1.99167	-159	-12	-150	-41	-112
3.99167	1.99584	-159	-15	-148	-41	-112
4	2	-160	-15	-147	-41	-114
4.00833	2.00416	-159	-14	-147	-42	-115
4.01667	2.00834	-158	-12	-148	-41	-115
4.025	2.0125	-158	-12	-149	-42	-114
4.03333	2.01667	-159	-14	-150	-44	-113
4.04167	2.02083	-159	-15	-152	-45	-114
4.05	2.025	-159	-15	-154	-43	-115
4.05833	2.02916	-161	-13	-156	-42	-116
4.06667	2.03334	-160	-14	-156	-42	-115
4.075	2.0375	-157	-15	-153	-43	-114
4.08333	2.04167	-156	-16	-153	-44	-115
4.09167	2.04583	-155	-16	-153	-44	-117
4.1	2.05	-156	-13	-154	-43	-117
4.10833	2.05416	-159	-12	-154	-42	-115
4.11667	2.05834	-159	-12	-154	-43	-114
4.125	2.0625	-158	-12	-154	-43	-113
4.13333	2.06666	-157	-12	-154	-41	-114
4.14167	2.07084	-159	-13	-153	-42	-115
4.15	2.075	-162	-13	-153	-42	-114
4.15833	2.07917	-160	-11	-152	-42	-113
4.16667	2.08333	-158	-9	-154	-43	-114
4.175	2.0875	-158	-8	-156	-45	-116
4.18333	2.09166	-160	-8	-156	-46	-117
4.19167	2.09584	-161	-9	-154	-47	-117
4.2	2.1	-164	-10	-154	-46	-115
4.20833	2.10417	-164	-10	-155	-45	-115
4.21667	2.10833	-164	-10	-154	-44	-115
4.225	2.1125	-164	-11	-155	-44	-115
4.23333	2.11666	-163	-12	-155	-43	-114
4.24167	2.12084	-162	-14	-154	-41	-113
4.25	2.125	-161	-13	-154	-41	-114
4.25833	2.12916	-158	-11	-155	-43	-115
4.26667	2.13334	-158	-11	-155	-45	-114
4.275	2.1375	-159	-12	-154	-47	-111
4.28333	2.14167	-159	-13	-153	-46	-111
4.29167	2.14583	-158	-14	-154	-46	-113
4.3	2.15	-157	-13	-155	-45	-113
4.30833	2.15416	-157	-12	-154	-45	-112
4.31667	2.15834	-156	-11	-151	-46	-111
4.325	2.1625	-155	-12	-151	-45	-109
4.33333	2.16667	-155	-12	-154	-44	-109
4.34167	2.17083	-156	-13	-155	-44	-107
4.35	2.175	-156	-13	-154	-45	-106
4.35833	2.17916	-156	-12	-151	-46	-106
4.36667	2.18334	-155	-8	-151	-44	-106
4.375	2.1875	-155	-6	-152	-41	-108
4.38333	2.19166	-156	-6	-154	-40	-110
4.39167	2.19584	-158	-6	-154	-42	-110
4.4	2.2	-159	-5	-152	-46	-110
4.40833	2.20417	-159	-2	-151	-46	-109
4.41667	2.20833	-159	0	-152	-45	-108
4.425	2.2125	-159	1	-155	-42	-107
4.43333	2.21666	-158	1	-157	-40	-106
4.44167	2.22084	-158	2	-157	-40	-107
4.45	2.225	-159	2	-156	-41	-110
4.45833	2.22917	-160	2	-156	-40	-112
4.46667	2.23333	-159	1	-155	-42	-112
4.475	2.2375	-158	-1	-152	-44	-111
4.48333	2.24166	-158	-1	-151	-42	-109
4.49167	2.24584	-159	1	-152	-41	-108
4.5	2.25	-161	7	-152	-39	-107
4.50833	2.25416	-163	12	-150	-40	-105
4.51667	2.25834	-163	15	-150	-41	-105
4.525	2.2625	-162	16	-150	-41	-107
4.53333	2.26667	-160	18	-151	-40	-109
4.54167	2.27083	-159	17	-155	-39	-110
4.55	2.275	-159	16	-158	-39	-109
4.55833	2.27916	-158	16	-157	-41	-109
4.56667	2.28334	-155	16	-156	-40	-108
4.575	2.2875	-154	18	-157	-38	-109
4.58333	2.29167	-153	19	-157	-37	-107
4.59167	2.29583	-152	20	-155	-36	-106
4.6	2.3	-150	20	-153	-36	-105
4.60833	2.30416	-149	22	-153	-35	-106
4.61667	2.30834	-150	25	-155	-35	-106
4.625	2.3125	-153	26	-157	-36	-107
4.63333	2.31666	-154	26	-156	-37	-106
4.64167	2.32084	-152	25	-155	-37	-105
4.65	2.325	-151	26	-154	-37	-105
4.65833	2.32917	-152	28	-153	-36	-107
4.66667	2.33333	-153	28	-155	-36	-110
4.675	2.3375	-154	26	-153	-37	-108
4.68333	2.34166	-153	24	-152	-40	-107
4.69167	2.34584	-154	22	-152	-41	-107
4.7	2.35	-153	22	-152	-39	-109
4.70833	2.35417	-155	23	-153	-37	-109
4.71667	2.35833	-156	22	-152	-35	-108
4.725	2.3625	-155	19	-151	-35	-107
4.73333	2.36666	-154	19	-151	-35	-107
4.74167	2.37084	-153	19	-151	-34	-106
4.75	2.375	-153	19	-151	-34	-103
4.75833	2.37916	-153	18	-150	-35	-102
4.76667	2.38334	-151	19	-150	-37	-103
4.775	2.3875	-150	22	-150	-37	-104
4.78333	2.39167	-150	23	-151	-37	-104
4.79167	2.39583	-151	23	-152	-38	-103
4.8	2.4	-152	24	-152	-37	-101
4.80833	2.40416	-151	23	-152	-37	-102
4.81667	2.40834	-151	23	-154	-39	-104
4.825	2.4125	-151	22	-155	-38	-103
4.83333	2.41667	-151	20	-155	-38	-102
4.84167	2.42083	-149	20	-154	-37	-104
4.85	2.425	-149	22	-153	-36	-104
4.85833	2.42916	-150	22	-153	-34	-104
4.86667	2.43334	-149	21	-152	-33	-103
4.875	2.4375	-148	20	-151	-32	-101
4.88333	2.44166	-146	20	-152	-33	-100
4.89167	2.44584	-142	22	-153	-33	-100
4.9	2.45	-142	23	-153	-31	-100
4.90833	2.45417	-143	22	-155	-32	-100
4.91667	2.45833	-143	20	-155	-32	-99
4.925	2.4625	-142	21	-153	-33	-99
4.93333	2.46666	-140	23	-151	-32	-99
4.94167	2.47084	-140	23	-152	-31	-101
4.95	2.475	-141	22	-154	-32	-102
4.95833	2.47917	-143	21	-154	-34	-100
4.96667	2.48333	-145	21	-154	-37	-97
4.975	2.4875	-145	23	-154	-36	-97
4.98333	2.49166	-145	26	-153	-34	-96
4.99167	2.49584	-145	27	-152	-33	-96
5	2.5	-144	25	-151	-34	-97
5.00833	2.50416	-141	23	-151	-34	-97
5.01667	2.50834	-138	22	-150	-33	-96
5.025	2.5125	-138	22	-150	-32	-96
5.03333	2.51667	-139	23	-149	-34	-94
5.04167	2.52083	-138	22	-149	-36	-94
5.05	2.525	-136	22	-149	-36	-94
5.05833	2.52916	-135	22	-151	-36	-94
5.06667	2.53334	-135	22	-152	-36	-95
5.075	2.5375	-136	23	-153	-38	-94
5.08333	2.54167	-139	22	-153	-40	-93
5.09167	2.54583	-141	22	-153	-42	-94
5.1	2.55	-140	23	-155	-43	-94
5.10833	2.55416	-137	25	-157	-41	-95
5.11667	2.55834	-137	29	-156	-40	-93
5.125	2.5625	-137	29	-155	-40	-92
5.13333	2.56666	-136	29	-156	-40	-91
5.14167	2.57084	-135	27	-156	-39	-92
5.15	2.575	-135	27	-158	-38	-94
5.15833	2.57917	-135	27	-157	-41	-92
5.16667	2.58333	-134	25	-156	-42	-90
5.175	2.5875	-132	27	-153	-43	-90
5.18333	2.59166	-130	28	-151	-41	-90
5.19167	2.59584	-130	27	-152	-41	-90
5.2	2.6	-132	25	-151	-42	-89
5.20833	2.60417	-133	24	-152	-44	-89
5.21667	2.60833	-133	26	-153	-43	-88
5.225	2.6125	-132	26	-155	-42	-88
5.23333	2.61666	-133	25	-156	-43	-89
5.24167	2.62084	-131	23	-156	-45	-90
5.25	2.625	-130	22	-156	-46	-90
5.25833	2.62916	-130	24	-156	-46	-88
5.26667	2.63334	-130	26	-157	-43	-89
5.275	2.6375	-131	26	-158	-41	-89
5.28333	2.64167	-131	23	-158	-42	-89
5.29167	2.64583	-129	21	-157	-44	-87
5.3	2.65	-128	21	-157	-44	-86
5.30833	2.65416	-129	24	-156	-45	-86
5.31667	2.65834	-131	27	-156	-45	-84
5.325	2.6625	-130	29	-157	-46	-84
5.33333	2.66667	-129	30	-158	-47	-85
5.34167	2.67083	-128	29	-159	-45	-86
5.35	2.675	-129	28	-160	-45	-86
5.35833	2.67916	-129	29	-158	-44	-87
5.36667	2.68334	-129	30	-155	-46	-87
5.375	2.6875	-130	30	-153	-48	-88
5.38333	2.69166	-130	31	-154	-48	-89
5.39167	2.69584	-129	32	-156	-48	-87
5.4	2.7	-130	31	-155	-49	-85
5.40833	2.70417	-129	30	-154	-49	-82
5.41667	2.70833	-128	29	-154	-48	-81
5.425	2.7125	-128	30	-156	-48	-82
5.43333	2.71666	-129	30	-158	-48	-83
5.44167	2.72084	-130	29	-159	-50	-81
5.45	2.725	-129	30	-157	-51	-81
5.45833	2.72917	-129	31	-155	-53	-80
5.46667	2.73333	-130	31	-154	-54	-82
5.475	2.7375	-131	31	-155	-54	-82
5.48333	2.74166	-131	30	-158	-54	-81
5.49167	2.74584	-129	30	-158	-54	-79
5.5	2.75	-127	28	-157	-52	-78
5.50833	2.75416	-126	26	-159	-51	-80
5.51667	2.75834	-128	27	-161	-51	-81
5.525	2.7625	-128	26	-158	-52	-81
5.53333	2.76667	-126	25	-157	-54	-81
5.54167	2.77083	-126	25	-158	-53	-81
5.55	2.775	-126	26	-160	-53	-82
5.55833	2.77916	-126	26	-160	-54	-80
5.56667	2.78334	-126	25	-158	-56	-79
5.575	2.7875	-124	25	-156	-57	-79
5.58333	2.79167	-125	27	-155	-56	-78
5.59167	2.79583	-127	28	-156	-56	-77
5.6	2.8	-130	28	-157	-57	-78
5.60833	2.80416	-129	26	-156	-58	-79
5.61667	2.80834	-127	26	-155	-58	-82
5.625	2.8125	-128	26	-155	-57	-83
5.63333	2.81666	-129	26	-156	-54	-81
5.64167	2.82084	-130	25	-158	-54	-79
5.65	2.825	-130	25	-161	-55	-77
5.65833	2.82917	-131	27	-161	-56	-77
5.66667	2.83333	-131	30	-162	-55	-78
5.675	2.8375	-132	31	-163	-56	-78
5.68333	2.84166	-133	31	-162	-57	-76
5.69167	2.84584	-131	29	-159	-59	-75
5.7	2.85	-130	28	-158	-61	-76
5.70833	2.85417	-130	27	-159	-61	-77
5.71667	2.85833	-130	26	-162	-61	-77
5.725	2.8625	-131	25	-162	-60	-76
5.73333	2.86666	-130	23	-161	-58	-76
5.74167	2.87084	-132	25	-162	-58	-76
5.75	2.875	-133	27	-165	-57	-77
5.75833	2.87916	-134	28	-168	-57	-78
5.76667	2.88334	-134	28	-168	-60	-78
5.775	2.8875	-133	27	-166	-63	-77
5.78333	2.89167	-131	28	-164	-63	-77
5.79167	2.89583	-132	29	-164	-61	-77
5.8	2.9	-135	30	-164	-61	-78
5.80833	2.90416	-137	29	-162	-61	-77
5.81667	2.90834	-137	28	-162	-60	-77
5.825	2.9125	-137	28	-161	-59	-77
5.83333	2.91667	-137	28	-162	-57	-79
5.84167	2.92083	-137	27	-160	-56	-79
5.85	2.925	-136	26	-159	-56	-77
5.85833	2.92916	-133	26	-160	-56	-76
5.86667	2.93334	-132	26	-162	-57	-75
5.875	2.9375	-133	27	-164	-59	-75
5.88333	2.94166	-137	28	-166	-61	-76
5.89167	2.94584	-140	28	-166	-61	-79
5.9	2.95	-143	29	-165	-60	-79
5.90833	2.95417	-144	30	-164	-59	-78
5.91667	2.95833	-144	32	-164	-59	-78
5.925	2.9625	-145	32	-166	-59	-76
5.93333	2.96666	-142	30	-165	-59	-75
5.94167	2.97084	-138	28	-163	-57	-75
5.95	2.975	-136	28	-164	-56	-78
5.95833	2.97917	-136	28	-165	-57	-79
5.96667	2.98333	-137	26	-164	-55	-79
5.975	2.9875	-135	25	-162	-53	-80
5.98333	2.99166	-136	26	-163	-52	-80
5.99167	2.99584	-138	27	-166	-52	-82
6	3	-141	25	-168	-52	-83
6.00833	3.00416	-143	25	-167	-54	-81
6.01667	3.00834	-142	26	-167	-54	-81
6.025	3.0125	-142	27	-169	-53	-81
6.03333	3.01667	-143	28	-170	-52	-81
6.04167	3.02083	-143	27	-169	-53	-80
6.05	3.025	-142	25	-167	-55	-80
6.05833	3.02916	-142	24	-168	-54	-81
6.06667	3.03334	-141	25	-169	-53	-82
6.075	3.0375	-141	26	-169	-52	-83
6.08333	3.04167	-141	25	-170	-51	-83
6.09167	3.04583	-140	24	-171	-47	-85
6.1	3.05	-140	24	-173	-45	-85
6.10833	3.05416	-142	24	-173	-44	-86
6.11667	3.05834	-142	24	-174	-44	-85
6.125	3.0625	-144	25	-173	-41	-84
6.13333	3.06666	-145	24	-171	-42	-83
6.14167	3.07084	-145	24	-171	-44	-83
6.15	3.075	-146	25	-170	-46	-84
6.15833	3.07917	-148	25	-170	-47	-85
6.16667	3.08333	-148	25	-169	-48	-85
6.175	3.0875	-147	25	-170	-50	-85
6.18333	3.09166	-145	26	-172	-51	-85
6.19167	3.09584	-142	25	-176	-51	-85
6.2	3.1	-142	23	-178	-50	-83
6.20833	3.10417	-143	21	-177	-51	-81
6.21667	3.10833	-145	19	-176	-52	-81
6.225	3.1125	-144	21	-176	-52	-82
6.23333	3.11666	-143	24	-176	-49	-83
6.24167	3.12084	-143	25	-177	-47	-83
6.25	3.125	-144	25	-177	-47	-83
6.25833	3.12916	-144	26	-175	-48	-84
6.26667	3.13334	-143	26	-174	-47	-86
6.275	3.1375	-142	27	-174	-47	-88
6.28333	3.14167	-142	26	-176	-46	-89
6.29167	3.14583	-143	24	-175	-46	-88
6.3	3.15	-146	23	-174	-46	-88
6.30833	3.15416	-148	24	-173	-46	-89
6.31667	3.15834	-150	26	-172	-46	-89
6.325	3.1625	-151	27	-171	-45	-89
6.33333	3.16667	-150	26	-170	-44	-89
6.34167	3.17083	-147	25	-172	-45	-88
6.35	3.175	-145	25	-174	-44	-88
6.35833	3.17916	-147	25	-176	-44	-89
6.36667	3.18334	-149	25	-177	-43	-91
6.375	3.1875	-149	23	-175	-43	-91
6.38333	3.19166	-148	23	-174	-44	-92
6.39167	3.19584	-147	24	-175	-45	-92
6.4	3.2	-148	24	-177	-46	-94
6.40833	3.20417	-149	22	-178	-45	-94
6.41667	3.20833	-151	21	-178	-44	-94
6.425	3.2125	-152	21	-177	-44	-94
6.43333	3.21666	-154	20	-176	-43	-94
6.44167	3.22084	-156	21	-177	-42	-94
6.45	3.225	-157	21	-176	-43	-94
6.45833	3.22917	-157	21	-174	-44	-96
6.46667	3.23333	-157	20	-174	-44	-96
6.475	3.2375	-156	22	-176	-44	-95
6.48333	3.24166	-156	25	-178	-45	-94
6.49167	3.24584	-156	26	-180	-46	-92
6.5	3.25	-155	25	-180	-47	-91
6.50833	3.25416	-155	25	-181	-47	-93
6.51667	3.25834	-156	25	-181	-45	-95
6.525	3.2625	-158	23	-181	-45	-95
6.53333	3.26667	-159	21	-180	-45	-95
6.54167	3.27083	-157	20	-180	-44	-96
6.55	3.275	-158	22	-182	-43	-96
6.55833	3.27916	-160	25	-183	-42	-96
6.56667	3.28334	-161	27	-184	-43	-96
6.575	3.2875	-161	27	-183	-44	-97
6.58333	3.29167	-161	25	-184	-43	-98
6.59167	3.29583	-161	25	-184	-42	-98
6.6	3.3	-161	24	-185	-42	-97
6.60833	3.30416	-161	23	-187	-43	-95
6.61667	3.30834	-160	23	-187	-43	-96
6.625	3.3125	-160	25	-186	-35	-98
6.63333	3.31666	-161	27	-186	-21	-100
6.64167	3.32084	-163	27	-187	-19	-102
6.65	3.325	-164	26	-188	-25	-102
6.65833	3.32917	-166	23	-189	-33	-102
6.66667	3.33333	-167	22	-189	-38	-101
6.675	3.3375	-168	23	-190	-41	-100
6.68333	3.34166	-170	25	-189	-42	-100
6.69167	3.34584	-172	24	-186	-42	-101
6.7	3.35	-172	22	-184	-43	-102
6.70833	3.35417	-171	21	-182	-44	-101
6.71667	3.35833	-170	20	-183	-44	-102
6.725	3.3625	-171	19	-184	-46	-100
6.73333	3.36666	-172	16	-185	-47	-99
6.74167	3.37084	-171	15	-185	-47	-99
6.75	3.375	-171	18	-186	-45	-100
6.75833	3.37916	-171	20	-188	-42	-101
6.76667	3.38334	-174	20	-191	-42	-104
6.775	3.3875	-174	20	-191	-44	-104
6.78333	3.39167	-172	18	-191	-44	-104
6.79167	3.39583	-171	18	-191	-43	-103
6.8	3.4	-173	19	-191	-43	-103
6.80833	3.40416	-174	19	-191	-43	-103
6.81667	3.40834	-173	17	-190	-43	-102
6.825	3.4125	-172	16	-192	-43	-101
6.83333	3.41667	-171	16	-193	-43	-101
6.84167	3.42083	-171	16	-194	-44	-103
6.85	3.425	-172	15	-195	-44	-105
6.85833	3.42916	-172	14	-195	-44	-104
6.86667	3.43334	-170	15	-195	-44	-104
6.875	3.4375	-170	17	-195	-44	-104
6.88333	3.44166	-172	18	-195	-43	-104
6.89167	3.44584	-174	16	-195	-41	-104
6.9	3.45	-175	16	-195	-41	-103
6.90833	3.45417	-173	17	-194	-41	-102
6.91667	3.45833	-172	20	-193	-40	-103
6.925	3.4625	-172	21	-194	-40	-105
6.93333	3.46666	-173	21	-194	-41	-104
6.94167	3.47084	-175	20	-194	-39	-102
6.95	3.475	-175	20	-194	-38	-101
6.95833	3.47917	-174	22	-196	-36	-102
6.96667	3.48333	-175	23	-197	-35	-102
6.975	3.4875	-177	21	-196	-35	-100
6.98333	3.49166	-176	19	-196	-35	-100
6.99167	3.49584	-175	19	-196	-34	-100
7	3.5	-176	21	-198	-32	-102
7.00833	3.50416	-177	23	-198	-34	-105
7.01667	3.50834	-179	23	-196	-37	-106
7.025	3.5125	-181	22	-196	-38	-106
7.03333	3.51667	-181	23	-196	-38	-106
7.04167	3.52083	-181	24	-197	-39	-106
7.05	3.525	-181	24	-198	-39	-103
7.05833	3.52916	-182	23	-200	-39	-102
7.06667	3.53334	-182	22	-201	-40	-103
7.075	3.5375	-180	22	-200	-41	-104
7.08333	3.54167	-179	23	-201	-41	-105
7.09167	3.54583	-179	23	-202	-42	-106
7.1	3.55	-180	24	-203	-42	-107
7.10833	3.55416	-181	26	-203	-42	-107
7.11667	3.55834	-180	28	-204	-39	-107
7.125	3.5625	-179	27	-204	-39	-106
7.13333	3.56666	-179	26	-205	-42	-106
7.14167	3.57084	-181	25	-203	-44	-106
7.15	3.575	-181	26	-202	-46	-106
7.15833	3.57917	-182	27	-203	-45	-106
7.16667	3.58333	-183	28	-202	-45	-106
7.175	3.5875	-184	27	-200	-48	-104
7.18333	3.59166	-186	24	-198	-50	-104
7.19167	3.59584	-187	22	-197	-50	-104
7.2	3.6	-187	23	-198	-48	-106
7.20833	3.60417	-185	26	-198	-47	-107
7.21667	3.60833	-183	27	-198	-48	-106
7.225	3.6125	-182	26	-199	-50	-104
7.23333	3.61666	-181	25	-200	-51	-103
7.24167	3.62084	-183	27	-203	-50	-104
7.25	3.625	-184	28	-204	-49	-106
7.25833	3.62916	-184	28	-204	-52	-106
7.26667	3.63334	-185	26	-204	-55	-106
7.275	3.6375	-184	26	-205	-56	-107
7.28333	3.64167	-184	27	-207	-57	-108
7.29167	3.64583	-184	28	-208	-57	-107
7.3	3.65	-186	29	-207	-56	-107
7.30833	3.65416	-185	29	-205	-55	-108
7.31667	3.65834	-184	31	-205	-55	-109
7.325	3.6625	-184	32	-205	-54	-108
7.33333	3.66667	-186	32	-205	-51	-107
7.34167	3.67083	-188	32	-203	-51	-107
7.35	3.675	-188	32	-202	-51	-106
7.35833	3.67916	-186	34	-202	-51	-105
7.36667	3.68334	-187	35	-204	-52	-106
7.375	3.6875	-188	34	-204	-53	-107
7.38333	3.69166	-190	32	-203	-54	-110
7.39167	3.69584	-189	30	-203	-55	-112
7.4	3.7	-187	31	-205	-54	-111
7.40833	3.70417	-187	32	-206	-54	-109
7.41667	3.70833	-188	33	-206	-57	-109
7.425	3.7125	-190	32	-204	-59	-109
7.43333	3.71666	-190	30	-203	-60	-109
7.44167	3.72084	-187	29	-204	-61	-109
7.45	3.725	-187	31	-206	-61	-107
7.45833	3.72917	-186	33	-206	-61	-105
7.46667	3.73333	-187	33	-205	-61	-105
7.475	3.7375	-188	33	-205	-60	-107
7.48333	3.74166	-190	33	-204	-57	-110
7.49167	3.74584	-192	32	-205	-56	-110
7.5	3.75	-192	31	-203	-57	-109
7.50833	3.75416	-191	32	-202	-59	-108
7.51667	3.75834	-191	34	-202	-60	-109
7.525	3.7625	-191	35	-203	-62	-109
7.53333	3.76667	-192	34	-204	-62	-108
7.54167	3.77083	-194	33	-204	-63	-107
7.55	3.775	-196	32	-203	-63	-108
7.55833	3.77916	-197	32	-201	-63	-108
7.56667	3.78334	-199	32	-199	-63	-108
7.575	3.7875	-201	32	-200	-62	-109
7.58333	3.79167	-203	33	-199	-63	-109
7.59167	3.79583	-202	34	-199	-64	-108
7.6	3.8	-201	38	-201	-64	-108
7.60833	3.80416	-201	38	-204	-65	-108
7.61667	3.80834	-201	38	-205	-67	-108
7.625	3.8125	-202	35	-205	-70	-108
7.63333	3.81666	-202	33	-207	-70	-107
7.64167	3.82084	-201	35	-208	-68	-108
7.65	3.825	-200	37	-209	-67	-110
7.65833	3.82917	-199	37	-208	-66	-110
7.66667	3.83333	-200	36	-207	-66	-108
7.675	3.8375	-199	36	-207	-66	-106
7.68333	3.84166	-199	36	-207	-66	-104
7.69167	3.84584	-199	35	-207	-66	-103
7.7	3.85	-201	36	-207	-67	-104
7.70833	3.85417	-203	36	-206	-67	-106
7.71667	3.85833	-204	36	-205	-67	-107
7.725	3.8625	-205	37	-206	-66	-108
7.73333	3.86666	-207	38	-207	-64	-110
7.74167	3.87084	-208	37	-206	-64	-110
7.75	3.875	-207	36	-205	-65	-111
7.75833	3.87916	-206	36	-204	-65	-110
7.76667	3.88334	-206	34	-205	-65	-111
7.775	3.8875	-205	32	-209	-65	-111
7.78333	3.89167	-203	31	-210	-67	-110
7.79167	3.89583	-202	30	-210	-68	-110
7.8	3.9	-200	29	-210	-69	-112
7.80833	3.90416	-198	30	-210	-69	-115
7.81667	3.90834	-197	30	-210	-68	-117
7.825	3.9125	-197	29	-208	-69	-116
7.83333	3.91667	-197	27	-206	-70	-115
7.84167	3.92083	-197	28	-206	-70	-114
7.85	3.925	-194	28	-208	-70	-113
7.85833	3.92916	-192	27	-210	-70	-113
7.86667	3.93334	-193	27	-211	-70	-114
7.875	3.9375	-192	27	-212	-70	-115
7.88333	3.94166	-192	29	-212	-69	-116
7.89167	3.94584	-193	29	-212	-71	-116
7.9	3.95	-194	26	-211	-72	-115
7.90833	3.95417	-195	25	-210	-73	-114
7.91667	3.95833	-194	26	-210	-73	-113
7.925	3.9625	-192	28	-209	-72	-114
7.93333	3.96666	-194	29	-209	-73	-117
7.94167	3.97084	-196	27	-210	-75	-119
7.95	3.975	-196	24	-209	-76	-120
7.95833	3.97917	-194	24	-207	-76	-121
7.96667	3.98333	-194	25	-208	-75	-122
7.975	3.9875	-195	27	-209	-74	-123
7.98333	3.99166	-196	28	-209	-75	-122
7.99167	3.99584	-196	25	-209	-76	-122
8	4	-194	25	-209	-75	-122
8.00833	4.00417	-194	26	-209	-75	-122
8.01667	4.00833	-195	26	-210	-74	-123
8.025	4.0125	-197	25	-209	-74	-123
8.03333	4.01666	-197	22	-210	-73	-121
8.04167	4.02083	-196	23	-210	-73	-119
8.05	4.025	-195	24	-210	-71	-121
8.05833	4.02916	-195	25	-211	-70	-123
8.06667	4.03334	-195	21	-210	-69	-122
8.075	4.0375	-195	18	-209	-68	-121
8.08333	4.04167	-195	17	-209	-68	-121
8.09167	4.04584	-195	14	-210	-68	-124
8.1	4.05	-195	13	-211	-68	-125
8.10833	4.05417	-194	13	-210	-72	-126
8.11667	4.05833	-193	14	-210	-76	-128
8.125	4.0625	-193	17	-211	-77	-129
8.13333	4.06667	-195	20	-214	-76	-129
8.14167	4.07083	-199	19	-215	-77	-127
8.15	4.075	-200	17	-215	-77	-125
8.15833	4.07916	-199	19	-214	-77	-124
8.16667	4.08333	-199	20	-213	-77	-125
8.175	4.0875	-201	18	-214	-75	-126
8.18333	4.09166	-201	17	-216	-72	-126
8.19167	4.09584	-201	16	-215	-73	-124
8.2	4.1	-199	16	-214	-74	-122
8.20833	4.10417	-197	15	-214	-75	-123
8.21667	4.10834	-196	14	-215	-75	-124
8.225	4.1125	-196	13	-215	-76	-124
8.23333	4.11667	-195	11	-215	-77	-125
8.24167	4.12083	-195	11	-217	-77	-127
8.25	4.125	-196	10	-219	-76	-128
8.25833	4.12917	-197	10	-219	-75	-128
8.26667	4.13333	-197	11	-218	-75	-129
8.275	4.1375	-196	11	-217	-75	-129
8.28333	4.14166	-196	10	-215	-74	-130
8.29167	4.14583	-197	10	-214	-73	-132
8.3	4.15	-198	10	-215	-72	-132
8.30833	4.15416	-200	9	-215	-73	-132
8.31667	4.15834	-202	8	-214	-75	-133
8.325	4.1625	-202	8	-214	-75	-134
8.33333	4.16667	-200	9	-214	-73	-134
8.34167	4.17084	-199	11	-217	-74	-132
8.35	4.175	-199	13	-219	-75	-131
8.35833	4.17917	-199	14	-220	-76	-131
8.36667	4.18333	-200	15	-220	-77	-133
8.375	4.1875	-201	14	-219	-78	-133
8.38333	4.19167	-201	11	-218	-79	-133
8.39167	4.19583	-202	8	-216	-81	-133
8.4	4.2	-201	7	-217	-80	-134
8.40833	4.20416	-199	8	-218	-77	-136
8.41667	4.20833	-198	6	-220	-75	-137
8.425	4.2125	-199	5	-220	-74	-138
8.43333	4.21666	-201	5	-221	-74	-137
8.44167	4.22084	-201	5	-221	-76	-136
8.45	4.225	-201	6	-220	-77	-135
8.45833	4.22917	-199	9	-220	-77	-134
8.46667	4.23334	-199	9	-221	-77	-135
8.475	4.2375	-197	9	-221	-77	-136
8.48333	4.24167	-195	8	-221	-76	-137
8.49167	4.24583	-195	7	-222	-75	-137
8.5	4.25	-198	9	-224	-75	-137
8.50833	4.25417	-201	9	-224	-75	-138
8.51667	4.25833	-201	9	-222	-74	-139
8.525	4.2625	-200	9	-221	-73	-140
8.53333	4.26666	-200	11	-221	-72	-142
8.54167	4.27083	-200	14	-222	-73	-141
8.55	4.275	-201	15	-221	-74	-139
8.55833	4.27916	-201	15	-222	-73	-139
8.56667	4.28334	-201	16	-222	-71	-140
8.575	4.2875	-201	16	-223	-70	-139
8.58333	4.29167	-201	16	-225	-70	-140
8.59167	4.29584	-201	13	-225	-72	-140
8.6	4.3	-200	11	-225	-72	-139
8.60833	4.30417	-200	12	-224	-70	-139
8.61667	4.30833	-202	13	-224	-67	-138
8.625	4.3125	-202	15	-224	-68	-138
8.63333	4.31667	-201	16	-222	-71	-139
8.64167	4.32083	-200	16	-221	-72	-141
8.65	4.325	-199	18	-222	-71	-142
8.65833	4.32916	-199	19	-223	-70	-142
8.66667	4.33333	-198	18	-223	-70	-140
8.675	4.3375	-197	18	-223	-71	-138
8.68333	4.34166	-196	18	-222	-72	-140
8.69167	4.34584	-196	18	-224	-72	-143
8.7	4.35	-198	18	-226	-73	-145
8.70833	4.35417	-200	17	-227	-74	-143
8.71667	4.35834	-201	17	-227	-74	-141
8.725	4.3625	-199	17	-226	-75	-140
8.73333	4.36667	-197	19	-227	-74	-140
8.74167	4.37083	-197	19	-229	-74	-139
8.75	4.375	-196	19	-229	-73	-138
8.75833	4.37917	-196	18	-227	-72	-138
8.76667	4.38333	-195	20	-226	-71	-139
8.775	4.3875	-192	23	-227	-70	-141
8.78333	4.39166	-190	24	-228	-71	-140
8.79167	4.39583	-190	24	-227	-73	-138
8.8	4.4	-191	22	-227	-74	-138
8.80833	4.40416	-191	22	-229	-73	-138
8.81667	4.40834	-192	21	-229	-74	-140
8.825	4.4125	-193	21	-229	-75	-140
8.83333	4.41667	-195	22	-230	-74	-138
8.84167	4.42084	-196	21	-230	-75	-136
8.85	4.425	-193	22	-230	-76	-136
8.85833	4.42917	-190	22	-232	-77	-137
8.86667	4.43333	-190	21	-234	-76	-137
8.875	4.4375	-191	19	-235	-77	-136
8.88333	4.44167	-191	17	-237	-77	-136
8.89167	4.44583	-190	18	-240	-77	-139
8.9	4.45	-191	18	-242	-77	-141
8.90833	4.45416	-193	18	-243	-78	-141
8.91667	4.45833	-193	17	-241	-79	-140
8.925	4.4625	-192	18	-240	-80	-140
8.93333	4.46666	-193	19	-239	-78	-140
8.94167	4.47084	-193	20	-239	-75	-139
8.95	4.475	-193	21	-238	-74	-141
8.95833	4.47917	-192	20	-237	-74	-142
8.96667	4.48334	-191	19	-237	-72	-142
8.975	4.4875	-190	19	-236	-72	-142
8.98333	4.49167	-190	17	-238	-71	-143
8.99167	4.49583	-188	16	-239	-72	-144
9	4.5	-187	16	-239	-74	-143
9.00833	4.50417	-186	16	-239	-76	-142
9.01667	4.50833	-186	16	-242	-76	-142
9.025	4.5125	-187	18	-244	-77	-144
9.03333	4.51666	-189	17	-245	-75	-146
9.04167	4.52083	-192	17	-244	-74	-147
9.05	4.525	-191	19	-243	-74	-148
9.05833	4.52916	-191	20	-244	-74	-150
9.06667	4.53334	-193	19	-247	-74	-152
9.075	4.5375	-195	19	-247	-77	-153
9.08333	4.54167	-196	19	-246	-81	-151
9.09167	4.54584	-193	19	-248	-79	-150
9.1	4.55	-190	20	-248	-75	-151
9.10833	4.55417	-192	20	-246	-73	-152
9.11667	4.55833	-194	21	-244	-72	-153
9.125	4.5625	-196	21	-243	-73	-152
9.13333	4.56667	-194	21	-243	-74	-153
9.14167	4.57083	-193	20	-243	-75	-151
9.15	4.575	-195	18	-243	-76	-148
9.15833	4.57916	-197	16	-243	-78	-147
9.16667	4.58333	-195	17	-245	-79	-148
9.175	4.5875	-193	18	-248	-76	-152
9.18333	4.59166	-194	17	-250	-74	-155
9.19167	4.59584	-193	16	-251	-73	-158
9.2	4.6	-192	16	-250	-74	-157
9.20833	4.60417	-190	16	-250	-75	-158
9.21667	4.60834	-189	16	-250	-73	-158
9.225	4.6125	-189	14	-251	-73	-157
9.23333	4.61667	-191	14	-251	-74	-155
9.24167	4.62083	-193	14	-249	-76	-156
9.25	4.625	-193	15	-250	-76	-156
9.25833	4.62917	-192	15	-252	-75	-156
9.26667	4.63333	-191	16	-254	-72	-156
9.275	4.6375	-190	15	-255	-70	-156
9.28333	4.64166	-188	14	-255	-69	-156
9.29167	4.64583	-185	15	-254	-69	-157
9.3	4.65	-186	16	-253	-69	-158
9.30833	4.65416	-186	16	-253	-72	-158
9.31667	4.65834	-188	16	-254	-75	-156
9.325	4.6625	-188	15	-254	-77	-158
9.33333	4.66667	-186	16	-254	-77	-160
9.34167	4.67084	-184	18	-256	-74	-160
9.35	4.675	-184	19	-257	-72	-160
9.35833	4.67917	-184	19	-255	-73	-158
9.36667	4.68333	-183	17	-252	-73	-157
9.375	4.6875	-184	16	-252	-73	-158
9.38333	4.69167	-184	17	-255	-71	-161
9.39167	4.69583	-184	16	-256	-69	-162
9.4	4.7	-185	15	-255	-68	-160
9.40833	4.70416	-185	14	-255	-68	-159
9.41667	4.70833	-183	15	-256	-67	-158
9.425	4.7125	-183	16	-257	-66	-157
9.43333	4.71666	-183	15	-258	-67	-157
9.44167	4.72084	-180	14	-257	-72	-156
9.45	4.725	-179	11	-256	-75	-156
9.45833	4.72917	-180	12	-256	-74	-157
9.46667	4.73334	-181	12	-257	-72	-160
9.475	4.7375	-179	11	-259	-73	-162
9.48333	4.74167	-177	10	-261	-74	-162
9.49167	4.74583	-176	11	-260	-74	-164
9.5	4.75	-176	13	-259	-72	-165
9.50833	4.75417	-175	12	-260	-71	-166
9.51667	4.75833	-176	11	-259	-71	-165
9.525	4.7625	-176	9	-257	-70	-164
9.53333	4.76666	-176	10	-257	-68	-164
9.54167	4.77083	-177	11	-259	-68	-167
9.55	4.775	-177	11	-261	-68	-169
9.55833	4.77916	-178	9	-260	-68	-169
9.56667	4.78334	-179	7	-259	-68	-168
9.575	4.7875	-178	7	-259	-68	-167
9.58333	4.79167	-177	7	-260	-67	-166
9.59167	4.79584	-178	8	-262	-67	-164
9.6	4.8	-178	9	-261	-70	-161
9.60833	4.80417	-176	13	-258	-71	-161
9.61667	4.80833	-176	14	-258	-70	-161
9.625	4.8125	-177	14	-260	-69	-162
9.63333	4.81667	-179	12	-260	-69	-163
9.64167	4.82083	-179	8	-260	-71	-162
9.65	4.825	-178	7	-260	-73	-162
9.65833	4.82916	-178	8	-259	-75	-162
9.66667	4.83333	-180	10	-260	-74	-161
9.675	4.8375	-181	11	-260	-71	-160
9.68333	4.84166	-180	8	-259	-70	-158
9.69167	4.84584	-179	7	-260	-70	-157
9.7	4.85	-178	10	-260	-69	-158
9.70833	4.85417	-177	11	-261	-66	-160
9.71667	4.85834	-177	10	-262	-65	-160
9.725	4.8625	-177	9	-262	-66	-161
9.73333	4.86667	-176	8	-262	-67	-163
9.74167	4.87083	-177	9	-261	-65	-164
9.75	4.875	-177	10	-260	-65	-165
9.75833	4.87917	-178	8	-260	-66	-163
9.76667	4.88333	-177	6	-259	-68	-162
9.775	4.8875	-176	6	-257	-70	-161
9.78333	4.89166	-176	8	-256	-70	-159
9.79167	4.89583	-177	10	-256	-70	-159
9.8	4.9	-178	9	-259	-68	-159
9.80833	4.90416	-179	8	-259	-67	-159
9.81667	4.90834	-179	9	-258	-66	-158
9.825	4.9125	-180	11	-261	-66	-158
9.83333	4.91667	-180	10	-264	-67	-159
9.84167	4.92084	-181	7	-263	-67	-158
9.85	4.925	-180	3	-261	-66	-157
9.85833	4.92917	-179	2	-261	-64	-157
9.86667	4.93333	-180	3	-260	-63	-159
9.875	4.9375	-182	4	-260	-64	-159
9.88333	4.94167	-183	4	-262	-64	-159
9.89167	4.94583	-182	1	-263	-64	-160
9.9	4.95	-181	0	-261	-66	-159
9.90833	4.95416	-181	1	-261	-66	-158
9.91667	4.95833	-183	1	-262	-66	-156
9.925	4.9625	-183	1	-262	-65	-155
9.93333	4.96666	-183	2	-261	-65	-156
9.94167	4.97084	-183	4	-263	-63	-159
9.95	4.975	-182	4	-266	-61	-161
9.95833	4.97917	-182	4	-267	-62	-162
9.96667	4.98334	-183	3	-265	-64	-161
9.975	4.9875	-183	2	-264	-64	-160
9.98333	4.99167	-184	2	-263	-61	-160
9.99167	4.99583	-186	2	-263	-60	-161
10	5	-189	1	-264	-62	-161
10.0083	5.00417	-191	0	-264	-62	-160
10.0167	5.00833	-191	-1	-264	-61	-161
10.025	5.0125	-190	-2	-262	-59	-161
10.0333	5.01666	-190	-3	-262	-56	-162
10.0417	5.02083	-192	-2	-262	-57	-160
10.05	5.025	-193	-4	-261	-59	-158
10.0583	5.02916	-193	-3	-259	-62	-159
10.0667	5.03334	-193	-2	-260	-64	-161
10.075	5.0375	-194	-3	-262	-67	-163
10.0833	5.04167	-196	-5	-263	-68	-163
10.0917	5.04584	-196	-8	-263	-68	-163
10.1	5.05	-194	-10	-263	-69	-162
10.1083	5.05417	-193	-9	-266	-69	-164
10.1167	5.05833	-194	-8	-268	-67	-165
10.125	5.0625	-195	-8	-268	-65	-164
10.1333	5.06667	-196	-9	-265	-65	-164
10.1417	5.07083	-197	-9	-266	-65	-165
10.15	5.075	-196	-9	-266	-66	-165
10.1583	5.07916	-197	-9	-267	-68	-164
10.1667	5.08333	-199	-11	-266	-69	-163
10.175	5.0875	-197	-13	-266	-70	-162
10.1833	5.09166	-195	-14	-267	-69	-160
10.1917	5.09584	-194	-15	-269	-67	-160
10.2	5.1	-194	-15	-271	-64	-160
10.2083	5.10417	-195	-15	-268	-62	-159
10.2167	5.10834	-195	-14	-266	-63	-159
10.225	5.1125	-197	-13	-265	-63	-160
10.2333	5.11667	-197	-12	-267	-64	-162
10.2417	5.12083	-197	-11	-268	-66	-164
10.25	5.125	-197	-11	-269	-68	-164
10.2583	5.12917	-197	-13	-269	-68	-165
10.2667	5.13333	-195	-15	-269	-66	-166
10.275	5.1375	-195	-17	-270	-63	-169
10.2833	5.14166	-198	-18	-272	-64	-169
10.2917	5.14583	-199	-19	-273	-66	-168
10.3	5.15	-199	-19	-271	-67	-168
10.3083	5.15416	-198	-17	-273	-67	-169
10.3167	5.15834	-199	-19	-274	-66	-172
10.325	5.1625	-200	-21	-272	-65	-172
10.3333	5.16667	-200	-23	-271	-63	-172
10.3417	5.17084	-199	-22	-271	-62	-171
10.35	5.175	-198	-20	-273	-63	-170
10.3583	5.17917	-198	-19	-275	-66	-170
10.3667	5.18333	-199	-19	-276	-69	-169
10.375	5.1875	-200	-22	-274	-72	-170
10.3833	5.19167	-198	-22	-273	-71	-171
10.3917	5.19583	-196	-22	-272	-69	-172
10.4	5.2	-197	-22	-273	-70	-171
10.4083	5.20416	-198	-23	-273	-70	-169
10.4167	5.20833	-197	-23	-270	-69	-168
10.425	5.2125	-196	-23	-269	-66	-168
10.4333	5.21666	-197	-22	-270	-65	-169
10.4417	5.22084	-199	-24	-273	-66	-171
10.45	5.225	-201	-25	-274	-68	-172
10.4583	5.22917	-202	-24	-274	-67	-173
10.4667	5.23334	-203	-23	-276	-65	-175
10.475	5.2375	-206	-23	-278	-65	-175
10.4833	5.24167	-208	-22	-278	-63	-175
10.4917	5.24583	-209	-22	-276	-62	-176
10.5	5.25	-208	-24	-275	-62	-177
10.5083	5.25417	-207	-24	-276	-63	-177
10.5167	5.25833	-207	-23	-279	-63	-176
10.525	5.2625	-206	-21	-279	-63	-176
10.5333	5.26666	-206	-20	-277	-64	-177
10.5417	5.27083	-206	-22	-276	-64	-176
10.55	5.275	-201	-23	-277	-63	-176
10.5583	5.27916	-193	-23	-278	-63	-177
10.5667	5.28334	-193	-28	-277	-67	-177
10.575	5.2875	-196	-33	-276	-68	-176
10.5833	5.29167	-200	-37	-275	-69	-175
10.5917	5.29584	-204	-38	-276	-68	-175
10.6	5.3	-206	-42	-277	-66	-175
10.6083	5.30417	-207	-45	-278	-65	-175
10.6167	5.30833	-207	-48	-276	-66	-176
10.625	5.3125	-209	-47	-273	-66	-177
10.6333	5.31667	-211	-46	-273	-66	-180
10.6417	5.32083	-213	-46	-274	-65	-180
10.65	5.325	-215	-46	-274	-66	-179
10.6583	5.32916	-216	-46	-272	-68	-177
10.6667	5.33333	-215	-45	-272	-69	-178
10.675	5.3375	-216	-42	-274	-69	-177
10.6833	5.34166	-218	-40	-275	-71	-176
10.6917	5.34584	-219	-40	-274	-71	-178
10.7	5.35	-218	-39	-274	-71	-180
10.7083	5.35417	-217	-37	-276	-70	-181
10.7167	5.35834	-216	-36	-276	-69	-182
10.725	5.3625	-216	-35	-276	-69	-183
10.7333	5.36667	-214	-35	-276	-69	-182
10.7417	5.37083	-211	-35	-277	-70	-180
10.75	5.375	-209	-35	-279	-71	-179
10.7583	5.37917	-209	-36	-280	-71	-180
10.7667	5.38333	-212	-39	-278	-70	-179
10.775	5.3875	-215	-40	-274	-70	-178
10.7833	5.39166	-216	-39	-272	-70	-179
10.7917	5.39583	-215	-38	-272	-69	-180
10.8	5.4	-217	-38	-274	-67	-180
10.8083	5.40416	-220	-38	-274	-67	-179
10.8167	5.40834	-219	-39	-273	-68	-177
10.825	5.4125	-215	-39	-272	-68	-178
10.8333	5.41667	-213	-40	-273	-66	-179
10.8417	5.42084	-211	-41	-274	-65	-180
10.85	5.425	-211	-41	-273	-67	-181
10.8583	5.42917	-212	-41	-272	-68	-180
10.8667	5.43333	-213	-39	-274	-68	-178
10.875	5.4375	-214	-37	-278	-67	-178
10.8833	5.44167	-215	-37	-281	-68	-179
10.8917	5.44583	-217	-38	-279	-68	-178
10.9	5.45	-217	-41	-275	-67	-178
10.9083	5.45416	-216	-41	-274	-66	-177
10.9167	5.45833	-216	-40	-274	-65	-177
10.925	5.4625	-215	-38	-275	-65	-179
10.9333	5.46666	-214	-38	-274	-66	-181
10.9417	5.47084	-214	-37	-273	-68	-181
10.95	5.475	-214	-37	-271	-68	-182
10.9583	5.47917	-215	-36	-271	-70	-183
10.9667	5.48334	-217	-36	-273	-71	-184
10.975	5.4875	-218	-38	-271	-72	-184
10.9833	5.49167	-216	-39	-269	-71	-184
10.9917	5.49583	-214	-37	-270	-70	-186
11	5.5	-214	-36	-271	-70	-187
11.0083	5.50417	-215	-35	-271	-70	-186
11.0167	5.50833	-218	-34	-272	-70	-185
11.025	5.5125	-220	-31	-274	-69	-185
11.0333	5.51666	-220	-28	-275	-68	-186
11.0417	5.52083	-218	-26	-278	-67	-188
11.05	5.525	-217	-26	-277	-68	-187
11.0583	5.52916	-214	-28	-274	-69	-185
11.0667	5.53334	-212	-28	-273	-68	-184
11.075	5.5375	-212	-28	-273	-68	-184
11.0833	5.54167	-214	-29	-273	-69	-185
11.0917	5.54584	-216	-30	-273	-69	-184
11.1	5.55	-216	-31	-271	-69	-184
11.1083	5.55417	-216	-30	-269	-69	-186
11.1167	5.55833	-218	-28	-269	-69	-188
11.125	5.5625	-222	-28	-271	-68	-189
11.1333	5.56667	-224	-29	-272	-68	-189
11.1417	5.57083	-224	-30	-273	-69	-191
11.15	5.575	-223	-30	-274	-69	-192
11.1583	5.57916	-225	-30	-275	-67	-192
11.1667	5.58333	-227	-29	-278	-66	-191
11.175	5.5875	-227	-28	-279	-67	-192
11.1833	5.59166	-227	-27	-278	-67	-192
11.1917	5.59584	-226	-27	-278	-67	-191
11.2	5.6	-225	-27	-276	-66	-192
11.2083	5.60417	-224	-26	-277	-67	-192
11.2167	5.60834	-223	-26	-276	-68	-191
11.225	5.6125	-223	-27	-273	-69	-190
11.2333	5.61667	-223	-28	-272	-69	-190
11.2417	5.62083	-223	-29	-273	-69	-189
11.25	5.625	-222	-29	-275	-68	-188
11.2583	5.62917	-221	-29	-276	-69	-187
11.2667	5.63333	-220	-27	-277	-71	-187
11.275	5.6375	-220	-24	-278	-73	-189
11.2833	5.64166	-220	-24	-278	-72	-190
11.2917	5.64583	-222	-24	-278	-73	-190
11.3	5.65	-223	-24	-277	-73	-190
11.3083	5.65416	-224	-23	-277	-72	-190
11.3167	5.65834	-223	-24	-279	-71	-190
11.325	5.6625	-222	-25	-281	-70	-191
11.3333	5.66667	-221	-24	-281	-70	-190
11.3417	5.67084	-219	-23	-279	-71	-189
11.35	5.675	-216	-22	-280	-74	-188
11.3583	5.67917	-215	-20	-281	-75	-188
11.3667	5.68333	-217	-18	-282	-76	-188
11.375	5.6875	-219	-20	-283	-75	-188
11.3833	5.69167	-221	-22	-283	-75	-189
11.3917	5.69583	-221	-23	-282	-74	-191
11.4	5.7	-219	-23	-282	-73	-194
11.4083	5.70416	-218	-22	-281	-71	-194
11.4167	5.70833	-219	-21	-281	-72	-193
11.425	5.7125	-220	-20	-280	-72	-191
11.4333	5.71666	-221	-20	-280	-72	-189
11.4417	5.72084	-222	-20	-281	-73	-190
11.45	5.725	-223	-20	-285	-73	-193
11.4583	5.72917	-225	-21	-286	-74	-194
11.4667	5.73334	-226	-21	-286	-75	-194
11.475	5.7375	-226	-21	-284	-76	-194
11.4833	5.74167	-225	-20	-282	-77	-193
11.4917	5.74583	-226	-20	-280	-78	-194
11.5	5.75	-228	-22	-280	-80	-194
11.5083	5.75417	-226	-23	-280	-82	-193
11.5167	5.75833	-223	-22	-279	-83	-191
11.525	5.7625	-225	-20	-280	-83	-191
11.5333	5.76666	-227	-20	-280	-84	-191
11.5417	5.77083	-229	-21	-278	-84	-191
11.55	5.775	-231	-21	-278	-84	-189
11.5583	5.77916	-232	-23	-277	-85	-188
11.5667	5.78334	-233	-24	-277	-87	-187
11.575	5.7875	-234	-27	-276	-89	-186
11.5833	5.79167	-232	-29	-274	-90	-186
11.5917	5.79584	-231	-27	-274	-90	-189
11.6	5.8	-231	-23	-275	-90	-190
11.6083	5.80417	-231	-21	-277	-89	-190
11.6167	5.80833	-232	-21	-276	-89	-192
11.625	5.8125	-233	-24	-274	-89	-193
11.6333	5.81667	-232	-26	-273	-89	-193
11.6417	5.82083	-233	-26	-274	-89	-196
11.65	5.825	-234	-25	-277	-88	-197
11.6583	5.82916	-234	-25	-277	-88	-196
11.6667	5.83333	-234	-24	-277	-90	-194
11.675	5.8375	-234	-23	-276	-89	-193
11.6833	5.84166	-236	-22	-273	-88	-193
11.6917	5.84584	-236	-21	-271	-88	-194
11.7	5.85	-235	-22	-271	-89	-195
11.7083	5.85417	-234	-22	-270	-89	-194
11.7167	5.85834	-232	-21	-270	-89	-194
11.725	5.8625	-233	-20	-267	-88	-194
11.7333	5.86667	-234	-19	-267	-89	-195
11.7417	5.87083	-236	-20	-266	-90	-195
11.75	5.875	-237	-20	-266	-92	-196
11.7583	5.87917	-239	-19	-268	-91	-197
11.7667	5.88333	-239	-18	-272	-90	-197
11.775	5.8875	-238	-18	-273	-89	-197
11.7833	5.89166	-237	-19	-272	-89	-195
11.7917	5.89583	-236	-20	-271	-90	-194
11.8	5.9	-236	-22	-270	-90	-194
11.8083	5.90416	-235	-21	-269	-90	-194
11.8167	5.90834	-236	-21	-268	-91	-196
11.825	5.9125	-236	-21	-266	-91	-196
11.8333	5.91667	-234	-21	-265	-91	-197
11.8417	5.92084	-232	-20	-266	-88	-196
11.85	5.925	-232	-20	-268	-87	-196
11.8583	5.92917	-234	-19	-269	-87	-196
11.8667	5.93333	-234	-18	-269	-88	-196
11.875	5.9375	-235	-18	-269	-87	-198
11.8833	5.94167	-235	-17	-269	-86	-199
11.8917	5.94583	-236	-16	-270	-87	-199
11.9	5.95	-238	-16	-269	-89	-199
11.9083	5.95416	-238	-18	-267	-90	-197
11.9167	5.95833	-239	-20	-265	-88	-196
11.925	5.9625	-238	-20	-264	-86	-196
11.9333	5.96666	-239	-20	-266	-85	-195
11.9417	5.97084	-241	-20	-264	-85	-193
11.95	5.975	-242	-20	-262	-86	-194
11.9583	5.97917	-241	-19	-261	-85	-196
11.9667	5.98334	-241	-19	-261	-83	-199
11.975	5.9875	-242	-20	-262	-81	-201
11.9833	5.99167	-242	-23	-261	-81	-200
11.9917	5.99583	-240	-26	-260	-84	-199
12	6	-239	-26	-262	-83	-200
12.0083	6.00417	-237	-23	-263	-81	-201
12.0167	6.00833	-236	-20	-264	-81	-201
12.025	6.0125	-237	-20	-264	-82	-203
12.0333	6.01666	-236	-21	-264	-84	-202
12.0417	6.02083	-234	-21	-265	-83	-203
12.05	6.025	-235	-20	-267	-82	-203
12.0583	6.02916	-236	-19	-267	-82	-202
12.0667	6.03334	-237	-21	-264	-82	-201
12.075	6.0375	-237	-22	-261	-82	-202
12.0833	6.04167	-236	-22	-261	-82	-203
12.0917	6.04584	-236	-22	-262	-83	-203
12.1	6.05	-236	-23	-263	-85	-202
12.1083	6.05417	-237	-24	-263	-87	-201
12.1167	6.05833	-239	-22	-261	-89	-202
12.125	6.0625	-240	-19	-260	-88	-204
12.1333	6.06667	-240	-18	-261	-86	-204
12.1417	6.07083	-242	-18	-261	-85	-203
12.15	6.075	-241	-20	-261	-86	-203
12.1583	6.07916	-238	-21	-262	-86	-202
12.1667	6.08333	-238	-20	-264	-87	-201
12.175	6.0875	-239	-21	-265	-87	-199
12.1833	6.09166	-238	-22	-263	-87	-199
12.1917	6.09584	-236	-24	-261	-86	-200
12.2	6.1	-235	-24	-262	-86	-202
12.2083	6.10417	-236	-21	-263	-84	-203
12.2167	6.10834	-238	-20	-264	-83	-202
12.225	6.1125	-239	-22	-264	-81	-201
12.2333	6.11667	-238	-23	-260	-82	-203
12.2417	6.12083	-237	-22	-259	-83	-203
12.25	6.125	-239	-22	-261	-82	-204
12.2583	6.12917	-243	-23	-262	-81	-204
12.2667	6.13333	-243	-25	-263	-80	-205
12.275	6.1375	-243	-26	-262	-81	-204
12.2833	6.14166	-241	-25	-262	-81	-204
12.2917	6.14583	-239	-22	-262	-81	-206
12.3	6.15	-239	-21	-264	-80	-208
12.3083	6.15416	-239	-22	-265	-80	-207
12.3167	6.15834	-238	-23	-267	-81	-205
12.325	6.1625	-238	-24	-269	-82	-205
12.3333	6.16667	-238	-24	-268	-81	-204
12.3417	6.17084	-238	-24	-266	-80	-204
12.35	6.175	-239	-24	-262	-79	-204
12.3583	6.17917	-239	-24	-258	-80	-204
12.3667	6.18333	-239	-24	-258	-81	-204
12.375	6.1875	-240	-24	-260	-81	-204
12.3833	6.19167	-238	-24	-259	-82	-202
12.3917	6.19583	-237	-24	-258	-84	-199
12.4	6.2	-236	-23	-259	-85	-200
12.4083	6.20416	-238	-20	-259	-83	-201
12.4167	6.20833	-239	-20	-261	-83	-202
12.425	6.2125	-239	-21	-261	-83	-203
12.4333	6.21666	-239	-23	-259	-84	-205
12.4417	6.22084	-238	-23	-256	-83	-207
12.45	6.225	-238	-22	-256	-82	-206
12.4583	6.22917	-238	-23	-258	-81	-204
12.4667	6.23334	-239	-24	-257	-82	-202
12.475	6.2375	-238	-24	-255	-84	-201
12.4833	6.24167	-238	-24	-256	-84	-201
12.4917	6.24583	-239	-23	-259	-83	-204
12.5	6.25	-239	-20	-262	-81	-204
12.5083	6.25417	-235	-18	-265	-81	-203
12.5167	6.25833	-231	-17	-263	-81	-203
12.525	6.2625	-231	-17	-261	-80	-204
12.5333	6.26666	-231	-17	-263	-79	-204
12.5417	6.27083	-232	-17	-264	-78	-202
12.55	6.275	-232	-19	-262	-79	-201
12.5583	6.27916	-231	-21	-259	-79	-201
12.5667	6.28334	-229	-22	-256	-78	-202
12.575	6.2875	-229	-24	-256	-77	-202
12.5833	6.29167	-230	-24	-256	-79	-201
12.5917	6.29584	-230	-26	-255	-81	-202
12.6	6.3	-228	-27	-254	-82	-202
12.6083	6.30417	-229	-25	-257	-80	-202
12.6167	6.30833	-229	-23	-258	-80	-201
12.625	6.3125	-230	-24	-259	-79	-199
12.6333	6.31667	-229	-25	-258	-79	-199
12.6417	6.32083	-228	-24	-256	-80	-200
12.65	6.325	-229	-23	-257	-80	-202
12.6583	6.32916	-228	-22	-257	-78	-202
12.6667	6.33333	-227	-22	-255	-75	-200
12.675	6.3375	-227	-23	-252	-75	-200
12.6833	6.34166	-228	-23	-251	-76	-201
12.6917	6.34584	-227	-23	-253	-75	-201
12.7	6.35	-225	-23	-257	-73	-200
12.7083	6.35417	-223	-24	-258	-74	-197
12.7167	6.35834	-222	-25	-255	-77	-196
12.725	6.3625	-222	-25	-255	-77	-196
12.7333	6.36667	-222	-25	-257	-77	-197
12.7417	6.37083	-223	-25	-257	-76	-197
12.75	6.375	-225	-24	-256	-74	-197
12.7583	6.37917	-225	-23	-255	-73	-195
12.7667	6.38333	-224	-23	-254	-73	-194
12.775	6.3875	-224	-24	-255	-71	-194
12.7833	6.39166	-226	-24	-255	-71	-195
12.7917	6.39583	-227	-24	-255	-74	-194
12.8	6.4	-227	-24	-255	-74	-193
12.8083	6.40416	-226	-23	-256	-75	-193
12.8167	6.40834	-225	-21	-257	-76	-193
12.825	6.4125	-224	-21	-258	-76	-193
12.8333	6.41667	-222	-22	-257	-75	-194
12.8417	6.42084	-219	-24	-257	-75	-194
12.85	6.425	-217	-25	-258	-74	-194
12.8583	6.42917	-217	-23	-259	-73	-193
12.8667	6.43333	-217	-21	-258	-73	-190
12.875	6.4375	-215	-20	-255	-74	-190
12.8833	6.44167	-214	-19	-255	-73	-189
12.8917	6.44583	-216	-19	-254	-72	-189
12.9	6.45	-220	-21	-254	-71	-187
12.9083	6.45416	-222	-21	-252	-72	-186
12.9167	6.45833	-223	-21	-251	-73	-185
12.925	6.4625	-223	-21	-251	-74	-185
12.9333	6.46666	-222	-20	-252	-74	-185
12.9417	6.47084	-221	-20	-254	-74	-185
12.95	6.475	-219	-22	-255	-75	-185
12.9583	6.47917	-216	-24	-254	-74	-186
12.9667	6.48334	-214	-23	-255	-73	-186
12.975	6.4875	-212	-21	-257	-74	-187
12.9833	6.49167	-213	-21	-260	-75	-188
12.9917	6.49583	-217	-22	-260	-75	-187
13	6.5	-217	-23	-260	-75	-187
13.0083	6.50417	-215	-21	-260	-74	-187
13.0167	6.50833	-214	-21	-263	-72	-188
13.025	6.5125	-216	-22	-265	-71	-189
13.0333	6.51666	-216	-22	-266	-71	-190
13.0417	6.52083	-215	-22	-264	-71	-192
13.05	6.525	-214	-21	-262	-69	-193
13.0583	6.52916	-213	-20	-262	-70	-194
13.0667	6.53334	-214	-21	-263	-70	-192
13.075	6.5375	-215	-23	-260	-71	-189
13.0833	6.54167	-213	-23	-258	-71	-188
13.0917	6.54584	-211	-23	-258	-70	-190
13.1	6.55	-211	-23	-260	-68	-192
13.1083	6.55417	-211	-24	-262	-67	-193
13.1167	6.55833	-213	-25	-261	-68	-195
13.125	6.5625	-213	-24	-261	-70	-194
13.1333	6.56667	-213	-21	-263	-71	-192
13.1417	6.57083	-214	-19	-267	-73	-192
13.15	6.575	-214	-20	-268	-75	-193
13.1583	6.57916	-213	-21	-269	-76	-193
13.1667	6.58333	-212	-21	-269	-75	-194
13.175	6.5875	-213	-21	-267	-75	-193
13.1833	6.59166	-213	-22	-265	-75	-191
13.1917	6.59584	-212	-22	-263	-75	-190
13.2	6.6	-212	-22	-263	-75	-190
13.2083	6.60417	-209	-21	-265	-74	-192
13.2167	6.60834	-210	-20	-269	-73	-193
13.225	6.6125	-213	-20	-271	-72	-192
13.2333	6.61667	-215	-20	-270	-73	-191
13.2417	6.62083	-213	-23	-270	-72	-192
13.25	6.625	-212	-23	-272	-71	-194
13.2583	6.62917	-211	-22	-273	-71	-196
13.2667	6.63333	-211	-22	-274	-71	-196
13.275	6.6375	-210	-22	-274	-73	-194
13.2833	6.64166	-209	-23	-274	-75	-193
13.2917	6.64583	-209	-21	-274	-76	-193
13.3	6.65	-210	-18	-275	-77	-193
13.3083	6.65416	-212	-17	-274	-78	-194
13.3167	6.65834	-211	-18	-272	-80	-196
13.325	6.6625	-211	-20	-271	-80	-197
13.3333	6.66667	-210	-20	-272	-77	-199
13.3417	6.67084	-209	-19	-272	-74	-200
13.35	6.675	-209	-17	-274	-73	-199
13.3583	6.67917	-208	-17	-274	-72	-199
13.3667	6.68333	-207	-18	-273	-72	-199
13.375	6.6875	-206	-17	-272	-71	-199
13.3833	6.69167	-207	-16	-274	-71	-197
13.3917	6.69583	-210	-17	-275	-73	-197
13.4	6.7	-213	-19	-274	-75	-199
13.4083	6.70416	-213	-20	-274	-76	-199
13.4167	6.70833	-211	-19	-275	-76	-200
13.425	6.7125	-210	-17	-276	-76	-200
13.4333	6.71666	-212	-16	-276	-77	-200
13.4417	6.72084	-213	-16	-275	-77	-201
13.45	6.725	-212	-17	-274	-77	-202
13.4583	6.72917	-210	-18	-273	-77	-203
13.4667	6.73334	-211	-19	-273	-76	-203
13.475	6.7375	-212	-19	-273	-77	-200
13.4833	6.74167	-213	-18	-273	-80	-198
13.4917	6.74583	-214	-17	-273	-81	-198
13.5	6.75	-216	-17	-274	-82	-198
13.5083	6.75417	-216	-15	-273	-82	-198
13.5167	6.75833	-215	-17	-271	-83	-196
13.525	6.7625	-214	-20	-270	-83	-196
13.5333	6.76666	-214	-20	-269	-82	-197
13.5417	6.77083	-214	-19	-270	-80	-198
13.55	6.775	-213	-17	-271	-78	-200
13.5583	6.77916	-214	-17	-271	-77	-202
13.5667	6.78334	-214	-16	-271	-78	-202
13.575	6.7875	-213	-17	-269	-80	-202
13.5833	6.79167	-211	-17	-268	-83	-202
13.5917	6.79584	-212	-17	-268	-86	-202
13.6	6.8	-213	-17	-268	-87	-202
13.6083	6.80417	-212	-16	-268	-85	-202
13.6167	6.80833	-210	-16	-268	-83	-200
13.625	6.8125	-212	-16	-269	-80	-200
13.6333	6.81667	-213	-18	-270	-80	-200
13.6417	6.82083	-215	-20	-272	-81	-201
13.65	6.825	-213	-19	-275	-81	-202
13.6583	6.82916	-213	-16	-276	-83	-203
13.6667	6.83333	-215	-15	-276	-85	-206
13.675	6.8375	-215	-16	-275	-87	-206
13.6833	6.84166	-214	-17	-273	-89	-207
13.6917	6.84584	-212	-18	-273	-88	-208
13.7	6.85	-213	-19	-273	-86	-208
13.7083	6.85417	-214	-17	-273	-85	-208
13.7167	6.85834	-213	-16	-273	-85	-207
13.725	6.8625	-214	-16	-271	-85	-205
13.7333	6.86667	-214	-15	-271	-85	-205
13.7417	6.87083	-213	-14	-274	-85	-207
13.75	6.875	-212	-14	-277	-86	-209
13.7583	6.87917	-212	-16	-278	-86	-209
13.7667	6.88333	-214	-17	-278	-87	-209
13.775	6.8875	-214	-18	-280	-88	-207
13.7833	6.89166	-214	-19	-281	-88	-209
13.7917	6.89583	-214	-19	-281	-87	-212
13.8	6.9	-214	-18	-279	-88	-212
13.8083	6.90416	-215	-19	-279	-89	-211
13.8167	6.90834	-214	-18	-279	-89	-212
13.825	6.9125	-213	-18	-283	-88	-214
13.8333	6.91667	-212	-18	-282	-87	-215
13.8417	6.92084	-213	-18	-281	-87	-214
13.85	6.925	-213	-18	-281	-88	-213
13.8583	6.92917	-213	-14	-284	-89	-212
13.8667	6.93333	-213	-12	-288	-88	-211
13.875	6.9375	-216	-12	-289	-87	-212
13.8833	6.94167	-219	-14	-288	-86	-211
13.8917	6.94583	-219	-16	-285	-85	-212
13.9	6.95	-218	-16	-283	-85	-214
13.9083	6.95416	-216	-15	-282	-85	-216
13.9167	6.95833	-217	-15	-282	-85	-216
13.925	6.9625	-217	-14	-279	-86	-215
13.9333	6.96666	-215	-13	-279	-87	-215
13.9417	6.97084	-214	-10	-280	-87	-217
13.95	6.975	-216	-9	-281	-85	-219
13.9583	6.97917	-217	-10	-278	-85	-220
13.9667	6.98334	-215	-12	-275	-87	-220
13.975	6.9875	-213	-12	-275	-89	-219
13.9833	6.99167	-215	-11	-275	-90	-220
13.9917	6.99583	-215	-11	-276	-90	-219
14	7	-215	-12	-275	-92	-218
14.0083	7.00417	-216	-15	-273	-92	-217
14.0167	7.00833	-219	-16	-272	-90	-218
14.025	7.0125	-219	-14	-272	-86	-221
14.0333	7.01666	-219	-12	-274	-81	-222
14.0417	7.02083	-219	-13	-275	-81	-222
14.05	7.025	-220	-14	-274	-83	-222
14.0583	7.02916	-222	-14	-273	-85	-222
14.0667	7.03334	-224	-13	-275	-85	-221
14.075	7.0375	-224	-14	-278	-85	-221
14.0833	7.04167	-225	-16	-278	-87	-222
14.0917	7.04584	-225	-16	-277	-87	-220
14.1	7.05	-224	-16	-275	-86	-219
14.1083	7.05417	-223	-14	-274	-86	-221
14.1167	7.05833	-224	-14	-273	-88	-220
14.125	7.0625	-225	-14	-272	-91	-220
14.1333	7.06667	-225	-13	-270	-93	-220
14.1417	7.07083	-226	-11	-270	-92	-220
14.15	7.075	-227	-10	-271	-90	-220
14.1583	7.07916	-228	-10	-270	-88	-220
14.1667	7.08333	-229	-11	-270	-88	-220
14.175	7.0875	-228	-12	-271	-88	-221
14.1833	7.09166	-227	-10	-269	-88	-222
14.1917	7.09584	-228	-9	-269	-89	-223
14.2	7.1	-230	-9	-269	-88	-223
14.2083	7.10417	-229	-11	-267	-86	-224
14.2167	7.10834	-226	-10	-266	-87	-224
14.225	7.1125	-226	-7	-267	-88	-223
14.2333	7.11667	-228	-5	-269	-88	-223
14.2417	7.12083	-231	-5	-270	-89	-223
14.25	7.125	-234	-7	-271	-92	-224
14.2583	7.12917	-235	-9	-271	-92	-226
14.2667	7.13333	-235	-9	-270	-91	-226
14.275	7.1375	-236	-8	-270	-91	-225
14.2833	7.14166	-237	-8	-272	-92	-224
14.2917	7.14583	-237	-9	-272	-93	-224
14.3	7.15	-236	-8	-270	-93	-225
14.3083	7.15416	-233	-5	-269	-93	-228
14.3167	7.15834	-233	-2	-270	-94	-229
14.325	7.1625	-235	-2	-268	-97	-230
14.3333	7.16667	-236	-3	-267	-99	-230
14.3417	7.17084	-235	-3	-267	-99	-229
14.35	7.175	-236	-5	-268	-98	-228
14.3583	7.17917	-238	-6	-269	-97	-229
14.3667	7.18333	-239	-6	-270	-96	-230
14.375	7.1875	-241	-5	-270	-95	-230
14.3833	7.19167	-242	-4	-269	-93	-227
14.3917	7.19583	-241	-5	-269	-92	-224
14.4	7.2	-239	-5	-270	-95	-223
14.4083	7.20416	-238	-7	-269	-97	-219
14.4167	7.20833	-238	-7	-267	-97	-218
14.425	7.2125	-240	-5	-268	-97	-222
14.4333	7.21666	-240	-3	-269	-98	-225
14.4417	7.22084	-240	-4	-269	-99	-225
14.45	7.225	-239	-6	-269	-99	-223
14.4583	7.22917	-238	-8	-270	-100	-224
14.4667	7.23334	-238	-8	-271	-100	-226
14.475	7.2375	-239	-9	-272	-100	-228
14.4833	7.24167	-240	-10	-272	-99	-228
14.4917	7.24583	-239	-9	-272	-99	-229
14.5	7.25	-238	-9	-272	-99	-230
14.5083	7.25417	-236	-7	-274	-98	-231
14.5167	7.25833	-235	-4	-275	-97	-233
14.525	7.2625	-235	-4	-276	-97	-234
14.5333	7.26666	-235	-5	-276	-97	-233
14.5417	7.27083	-235	-5	-277	-98	-232
14.55	7.275	-234	-4	-278	-99	-232
14.5583	7.27916	-234	-4	-278	-98	-233
14.5667	7.28334	-235	-5	-276	-97	-231
14.575	7.2875	-234	-6	-275	-97	-229
14.5833	7.29167	-232	-8	-274	-98	-229
14.5917	7.29584	-231	-9	-273	-100	-231
14.6	7.3	-232	-9	-274	-100	-232
14.6083	7.30417	-232	-8	-273	-102	-231
14.6167	7.30833	-233	-6	-271	-103	-232
14.625	7.3125	-235	-5	-270	-102	-234
14.6333	7.31667	-237	-4	-269	-101	-234
14.6417	7.32083	-237	-5	-267	-101	-233
14.65	7.325	-238	-7	-267	-103	-232
14.6583	7.32916	-238	-8	-268	-105	-234
14.6667	7.33333	-238	-7	-270	-104	-235
14.675	7.3375	-236	-7	-272	-103	-233
14.6833	7.34166	-236	-8	-272	-102	-232
14.6917	7.34584	-235	-9	-273	-101	-232
14.7	7.35	-235	-10	-274	-100	-231
14.7083	7.35417	-234	-10	-272	-100	-232
14.7167	7.35834	-235	-9	-270	-100	-232
14.725	7.3625	-236	-9	-268	-100	-232
14.7333	7.36667	-236	-13	-266	-101	-231
14.7417	7.37083	-234	-16	-266	-100	-232
14.75	7.375	-234	-17	-267	-99	-233
14.7583	7.37917	-233	-18	-270	-100	-232
14.7667	7.38333	-233	-19	-271	-101	-232
14.775	7.3875	-236	-19	-270	-101	-232
14.7833	7.39166	-237	-17	-268	-101	-232
14.7917	7.39583	-236	-17	-267	-99	-230
14.8	7.4	-236	-17	-267	-100	-231
14.8083	7.40416	-237	-16	-266	-101	-232
14.8167	7.40834	-237	-18	-265	-102	-233
14.825	7.4125	-238	-19	-264	-102	-234
14.8333	7.41667	-237	-19	-266	-100	-234
14.8417	7.42084	-236	-18	-269	-100	-234
14.85	7.425	-236	-19	-269	-102	-234
14.8583	7.42917	-234	-22	-269	-104	-234
14.8667	7.43333	-234	-21	-270	-103	-234
14.875	7.4375	-231	-18	-271	-103	-235
14.8833	7.44167	-229	-17	-271	-102	-234
14.8917	7.44583	-227	-17	-269	-103	-235
14.9	7.45	-225	-18	-269	-104	-233
14.9083	7.45416	-225	-18	-270	-104	-231
14.9167	7.45833	-225	-20	-273	-104	-232
14.925	7.4625	-225	-19	-273	-103	-234
14.9333	7.46666	-225	-18	-270	-104	-235
14.9417	7.47084	-224	-18	-270	-106	-236
14.95	7.475	-223	-18	-269	-106	-239
14.9583	7.47917	-222	-18	-268	-106	-239
14.9667	7.48334	-222	-18	-266	-105	-238
14.975	7.4875	-223	-18	-265	-105	-237
14.9833	7.49167	-222	-19	-266	-106	-237
14.9917	7.49583	-220	-19	-268	-106	-239
15	7.5	-220	-19	-270	-104	-241
15.0083	7.50417	-219	-21	-272	-104	-239
15.0167	7.50833	-218	-22	-272	-104	-239
15.025	7.5125	-219	-20	-270	-105	-240
15.0333	7.51666	-220	-17	-269	-103	-241
15.0417	7.52083	-221	-16	-272	-102	-240
15.05	7.525	-222	-18	-274	-101	-239
15.0583	7.52916	-220	-20	-276	-100	-240
15.0667	7.53334	-218	-21	-276	-100	-242
15.075	7.5375	-218	-22	-277	-100	-242
15.0833	7.54167	-217	-22	-276	-101	-242
15.0917	7.54584	-217	-23	-277	-101	-240
15.1	7.55	-217	-23	-276	-103	-239
15.1083	7.55417	-218	-21	-275	-102	-239
15.1167	7.55833	-218	-20	-273	-99	-240
15.125	7.5625	-220	-19	-272	-98	-241
15.1333	7.56667	-220	-18	-273	-99	-243
15.1417	7.57083	-217	-18	-273	-99	-244
15.15	7.575	-214	-17	-273	-100	-243
15.1583	7.57916	-212	-17	-276	-99	-245
15.1667	7.58333	-211	-17	-280	-99	-246
15.175	7.5875	-211	-18	-280	-100	-247
15.1833	7.59166	-210	-19	-278	-99	-246
15.1917	7.59584	-211	-17	-277	-97	-247
15.2	7.6	-212	-17	-278	-96	-248
15.2083	7.60417	-213	-16	-280	-95	-249
15.2167	7.60834	-212	-14	-282	-95	-250
15.225	7.6125	-210	-13	-282	-95	-251
15.2333	7.61667	-207	-12	-281	-94	-251
15.2417	7.62083	-207	-11	-280	-95	-250
15.25	7.625	-207	-12	-279	-97	-249
15.2583	7.62917	-206	-14	-277	-98	-250
15.2667	7.63333	-205	-17	-276	-99	-251
15.275	7.6375	-207	-17	-279	-98	-252
15.2833	7.64166	-210	-18	-282	-98	-253
15.2917	7.64583	-215	-19	-281	-98	-251
15.3	7.65	-216	-20	-279	-97	-250
15.3083	7.65416	-216	-18	-279	-96	-252
15.3167	7.65834	-216	-15	-279	-95	-254
15.325	7.6625	-216	-12	-279	-96	-254
15.3333	7.66667	-215	-11	-278	-95	-253
15.3417	7.67084	-215	-11	-277	-94	-253
15.35	7.675	-214	-12	-277	-91	-254
15.3583	7.67917	-214	-12	-278	-89	-257
15.3667	7.68333	-215	-10	-279	-90	-256
15.375	7.6875	-214	-10	-281	-93	-253
15.3833	7.69167	-213	-10	-279	-95	-252
15.3917	7.69583	-212	-9	-278	-95	-251
15.4	7.7	-213	-8	-279	-95	-251
15.4083	7.70416	-212	-9	-279	-95	-252
15.4167	7.70833	-211	-12	-278	-96	-254
15.425	7.7125	-209	-13	-277	-97	-255
15.4333	7.71666	-206	-11	-275	-97	-256
15.4417	7.72084	-204	-10	-273	-97	-258
15.45	7.725	-203	-10	-272	-98	-258
15.4583	7.72917	-201	-9	-270	-99	-256
15.4667	7.73334	-202	-6	-269	-99	-255
15.475	7.7375	-204	-5	-270	-98	-257
15.4833	7.74167	-204	-4	-271	-99	-260
15.4917	7.74583	-204	-4	-269	-100	-260
15.5	7.75	-204	-4	-267	-103	-258
15.5083	7.75417	-202	-4	-265	-103	-257
15.5167	7.75833	-201	-2	-263	-100	-257
15.525	7.7625	-202	0	-262	-98	-258
15.5333	7.76666	-203	0	-260	-97	-260
15.5417	7.77083	-202	-1	-260	-98	-261
15.55	7.775	-202	0	-261	-101	-262
15.5583	7.77916	-201	0	-261	-102	-262
15.5667	7.78334	-199	2	-261	-103	-262
15.575	7.7875	-198	4	-259	-102	-261
15.5833	7.79167	-195	4	-257	-102	-260
15.5917	7.79584	-192	3	-256	-102	-259
15.6	7.8	-191	5	-254	-101	-260
15.6083	7.80417	-193	7	-252	-101	-262
15.6167	7.80833	-193	8	-249	-102	-264
15.625	7.8125	-192	8	-249	-104	-264
15.6333	7.81667	-190	7	-248	-104	-263
15.6417	7.82083	-187	8	-246	-104	-264
15.65	7.825	-185	10	-243	-104	-264
15.6583	7.82916	-184	11	-240	-105	-263
15.6667	7.83333	-184	11	-238	-106	-262
15.675	7.8375	-185	13	-237	-107	-262
15.6833	7.84166	-186	16	-236	-107	-263
15.6917	7.84584	-184	18	-235	-108	-263
15.7	7.85	-182	18	-233	-107	-263
15.7083	7.85417	-181	19	-232	-106	-265
15.7167	7.85834	-180	21	-230	-106	-265
15.725	7.8625	-179	22	-229	-105	-265
15.7333	7.86667	-178	24	-226	-106	-264
15.7417	7.87083	-176	25	-223	-107	-263
15.75	7.875	-175	29	-220	-106	-263
15.7583	7.87917	-175	33	-218	-105	-264
15.7667	7.88333	-174	35	-216	-105	-263
15.775	7.8875	-172	36	-215	-105	-262
15.7833	7.89166	-169	37	-211	-105	-262
15.7917	7.89583	-166	40	-207	-105	-263
15.8	7.9	-164	41	-204	-104	-263
15.8083	7.90416	-163	41	-201	-104	-265
15.8167	7.90834	-164	44	-198	-104	-265
15.825	7.9125	-164	46	-194	-106	-263
15.8333	7.91667	-162	49	-191	-106	-263
15.8417	7.92084	-161	52	-189	-106	-265
15.85	7.925	-162	56	-190	-107	-265
15.8583	7.92917	-161	58	-188	-107	-265
15.8667	7.93333	-158	60	-183	-109	-265
15.875	7.9375	-157	62	-177	-109	-266
15.8833	7.94167	-156	65	-172	-108	-267
15.8917	7.94583	-156	67	-168	-109	-267
15.9	7.95	-154	70	-163	-111	-266
15.9083	7.95416	-152	75	-158	-113	-266
15.9167	7.95833	-151	78	-153	-114	-266
15.925	7.9625	-150	83	-150	-115	-266
15.9333	7.96666	-149	86	-147	-113	-264
15.9417	7.97084	-146	88	-141	-112	-265
15.95	7.975	-143	90	-137	-111	-266
15.9583	7.97917	-141	94	-133	-110	-266
15.9667	7.98334	-141	99	-129	-111	-264
15.975	7.9875	-140	106	-126	-112	-263
15.9833	7.99167	-137	110	-121	-113	-263
15.9917	7.99583	-134	115	-116	-115	-264
16	8	-132	119	-111	-113	-265
16.0083	8.00417	-129	122	-105	-112	-266
16.0167	8.00834	-128	124	-100	-111	-266
16.025	8.0125	-125	126	-93	-111	-265
16.0333	8.01666	-121	130	-86	-110	-265
16.0417	8.02083	-120	134	-81	-108	-264
16.05	8.025	-120	138	-78	-108	-264
16.0583	8.02917	-118	142	-73	-111	-264
16.0667	8.03333	-116	146	-67	-113	-264
16.075	8.0375	-114	151	-62	-112	-264
16.0833	8.04167	-113	157	-57	-111	-265
16.0917	8.04584	-111	162	-51	-110	-266
16.1	8.05	-110	165	-42	-110	-266
16.1083	8.05416	-108	168	-35	-112	-265
16.1167	8.05833	-107	172	-31	-114	-266
16.125	8.0625	-104	177	-28	-115	-269
16.1333	8.06667	-101	182	-23	-116	-269
16.1417	8.07084	-100	186	-18	-119	-268
16.15	8.075	-98	189	-13	-119	-267
16.1583	8.07916	-94	193	-9	-118	-269
16.1667	8.08333	-91	197	-4	-117	-270
16.175	8.0875	-90	200	3	-116	-272
16.1833	8.09167	-90	205	7	-115	-271
16.1917	8.09583	-89	210	11	-115	-270
16.2	8.1	-88	214	12	-114	-270
16.2083	8.10417	-85	218	14	-114	-268
16.2167	8.10834	-85	220	18	-114	-266
16.225	8.1125	-84	220	22	-115	-265
16.2333	8.11666	-81	221	27	-116	-263
16.2417	8.12083	-80	224	32	-118	-263
16.25	8.125	-80	227	34	-119	-264
16.2583	8.12917	-78	227	35	-119	-263
16.2667	8.13334	-77	227	38	-121	-261
16.275	8.1375	-75	228	41	-121	-262
16.2833	8.14166	-72	230	43	-121	-263
16.2917	8.14583	-72	231	45	-121	-265
16.3	8.15	-73	232	46	-122	-266
16.3083	8.15417	-73	233	49	-121	-267
16.3167	8.15833	-72	233	51	-120	-268
16.325	8.1625	-73	235	55	-122	-269
16.3333	8.16667	-76	236	58	-122	-267
16.3417	8.17084	-78	235	60	-121	-264
16.35	8.175	-78	235	62	-122	-263
16.3583	8.17916	-78	235	63	-122	-264
16.3667	8.18333	-80	235	61	-123	-267
16.375	8.1875	-82	233	62	-121	-267
16.3833	8.19167	-82	233	63	-122	-268
16.3917	8.19584	-82	233	63	-123	-268
16.4	8.2	-81	234	62	-121	-268
16.4083	8.20416	-81	234	62	-119	-270
16.4167	8.20833	-84	233	62	-119	-270
16.425	8.2125	-87	231	64	-121	-268
16.4333	8.21667	-85	231	66	-123	-268
16.4417	8.22083	-83	233	66	-122	-266
16.45	8.225	-82	235	67	-120	-266
16.4583	8.22917	-82	233	67	-120	-266
16.4667	8.23334	-82	232	70	-120	-267
16.475	8.2375	-83	233	74	-122	-269
16.4833	8.24166	-83	235	78	-124	-271
16.4917	8.24583	-84	238	78	-123	-272
16.5	8.25	-84	238	80	-122	-273
16.5083	8.25417	-82	236	80	-121	-270
16.5167	8.25834	-80	236	79	-121	-269
16.525	8.2625	-80	235	78	-121	-268
16.5333	8.26666	-82	235	79	-122	-270
16.5417	8.27083	-83	234	79	-122	-272
16.55	8.275	-84	235	81	-122	-271
16.5583	8.27917	-83	235	84	-122	-269
16.5667	8.28333	-83	237	87	-121	-268
16.575	8.2875	-85	238	89	-125	-269
16.5833	8.29167	-87	240	93	-128	-269
16.5917	8.29584	-85	241	96	-129	-268
16.6	8.3	-84	244	98	-129	-269
16.6083	8.30416	-85	245	101	-128	-269
16.6167	8.30833	-86	246	106	-127	-269
[truncated: 5,206 more rows]

## Sheet: SuppFig.7a
Supplementary Fig. 7c
Superdex 200 Increase 3.2/300 (Cytiva, formerly GE Healthcare)/ Purification
Flow rate 0.05 ml/min
Protein intensity (mAU) measured at 280 nm
R. Volume (ml)	C4bC3_Duobody
0	-0.339
0.00319408	-0.378
0.00638816	-0.418
0.00958224	-0.458
0.0127763	-0.424
0.0159704	-0.379
0.0191645	-0.334
0.0223586	-0.33
0.0255527	-0.341
0.0287467	-0.352
0.0319408	-0.361
0.0351349	-0.37
0.038329	-0.379
0.0415231	-0.379
0.0447171	-0.368
0.0479112	-0.357
0.0511053	-0.362
0.0542994	-0.397
0.0574935	-0.431
0.0606875	-0.457
0.0638816	-0.45
0.0670757	-0.443
0.0702698	-0.434
0.0734639	-0.407
0.076658	-0.38
0.079852	-0.352
0.0830461	-0.363
0.0862402	-0.375
0.0894343	-0.388
0.0926284	-0.404
0.0958224	-0.42
0.0990165	-0.437
0.102211	-0.458
0.105405	-0.481
0.108599	-0.504
0.111793	-0.519
0.114987	-0.527
0.118181	-0.536
0.121375	-0.551
0.124569	-0.575
0.127763	-0.598
0.130957	-0.609
0.134151	-0.589
0.137345	-0.568
0.14054	-0.549
0.143734	-0.539
0.146928	-0.53
0.150122	-0.521
0.153316	-0.538
0.15651	-0.556
0.159704	-0.574
0.162898	-0.566
0.166092	-0.555
0.169286	-0.544
0.17248	-0.548
0.175674	-0.558
0.178869	-0.568
0.182063	-0.576
0.185257	-0.583
0.188451	-0.59
0.191645	-0.592
0.194839	-0.589
0.198033	-0.585
0.201227	-0.582
0.204421	-0.578
0.207615	-0.574
0.210809	-0.569
0.214003	-0.563
0.217198	-0.557
0.220392	-0.554
0.223586	-0.577
0.22678	-0.601
0.229974	-0.625
0.233168	-0.64
0.236362	-0.656
0.239556	-0.672
0.24275	-0.66
0.245944	-0.643
0.249138	-0.626
0.252332	-0.612
0.255527	-0.6
0.258721	-0.588
0.261915	-0.598
0.265109	-0.623
0.268303	-0.648
0.271497	-0.659
0.274691	-0.651
0.277885	-0.644
0.281079	-0.636
0.284273	-0.626
0.287467	-0.616
0.290661	-0.609
0.293855	-0.612
0.29705	-0.615
0.300244	-0.619
0.303438	-0.633
0.306632	-0.647
0.309826	-0.661
0.31302	-0.63
0.316214	-0.596
0.319408	-0.563
0.322602	-0.584
0.325796	-0.619
0.32899	-0.654
0.332184	-0.649
0.335379	-0.626
0.338573	-0.603
0.341767	-0.575
0.344961	-0.544
0.348155	-0.513
0.351349	-0.506
0.354543	-0.533
0.357737	-0.559
0.360931	-0.57
0.364125	-0.543
0.367319	-0.515
0.370513	-0.491
0.373708	-0.482
0.376902	-0.474
0.380096	-0.466
0.38329	-0.458
0.386484	-0.451
0.389678	-0.444
0.392872	-0.436
0.396066	-0.429
0.39926	-0.422
0.402454	-0.438
0.405648	-0.461
0.408842	-0.484
0.412036	-0.488
0.415231	-0.481
0.418425	-0.474
0.421619	-0.461
0.424813	-0.442
0.428007	-0.423
0.431201	-0.413
0.434395	-0.42
0.437589	-0.426
0.440783	-0.435
0.443977	-0.452
0.447171	-0.47
0.450365	-0.485
0.45356	-0.484
0.456754	-0.484
0.459948	-0.483
0.463142	-0.48
0.466336	-0.477
0.46953	-0.473
0.472724	-0.482
0.475918	-0.492
0.479112	-0.503
0.482306	-0.501
0.4855	-0.495
0.488694	-0.489
0.491889	-0.498
0.495083	-0.519
0.498277	-0.54
0.501471	-0.543
0.504665	-0.526
0.507859	-0.509
0.511053	-0.502
0.514247	-0.518
0.517441	-0.534
0.520635	-0.546
0.523829	-0.541
0.527023	-0.536
0.530217	-0.53
0.533412	-0.509
0.536606	-0.488
0.5398	-0.467
0.542994	-0.44
0.546188	-0.411
0.549382	-0.383
0.552576	-0.402
0.55577	-0.432
0.558964	-0.463
0.562158	-0.449
0.565352	-0.413
0.568546	-0.378
0.571741	-0.374
0.574935	-0.398
0.578129	-0.423
0.581323	-0.43
0.584517	-0.411
0.587711	-0.393
0.590905	-0.385
0.594099	-0.402
0.597293	-0.42
0.600487	-0.433
0.603681	-0.421
0.606875	-0.408
0.61007	-0.396
0.613264	-0.39
0.616458	-0.384
0.619652	-0.378
0.622846	-0.389
0.62604	-0.403
0.629234	-0.418
0.632428	-0.429
0.635622	-0.441
0.638816	-0.452
0.64201	-0.471
0.645204	-0.494
0.648398	-0.518
0.651593	-0.524
0.654787	-0.513
0.657981	-0.501
0.661175	-0.49
0.664369	-0.481
0.667563	-0.471
0.670757	-0.458
0.673951	-0.437
0.677145	-0.417
0.680339	-0.4
0.683533	-0.417
0.686727	-0.434
0.689922	-0.451
0.693116	-0.488
0.69631	-0.526
0.699504	-0.563
0.702698	-0.544
0.705892	-0.513
0.709086	-0.483
0.71228	-0.462
0.715474	-0.445
0.718668	-0.428
0.721862	-0.436
0.725056	-0.463
0.728251	-0.489
0.731445	-0.496
0.734639	-0.477
0.737833	-0.458
0.741027	-0.455
0.744221	-0.487
0.747415	-0.52
0.750609	-0.542
0.753803	-0.522
0.756997	-0.501
0.760191	-0.48
0.763385	-0.439
0.76658	-0.397
0.769774	-0.356
0.772968	-0.373
0.776162	-0.394
0.779356	-0.416
0.78255	-0.406
0.785744	-0.388
0.788938	-0.37
0.792132	-0.34
0.795326	-0.304
0.79852	-0.267
0.801714	-0.251
0.804908	-0.253
0.808103	-0.255
0.811297	-0.246
0.814491	-0.219
0.817685	-0.193
0.820879	-0.176
0.824073	-0.181
0.827267	-0.187
0.830461	-0.188
0.833655	-0.16
0.836849	-0.131
0.840043	-0.103
0.843237	-0.092
0.846432	-0.082
0.849626	-0.071
0.85282	0.002
0.856014	0.084
0.859208	0.166
0.862402	0.231
0.865596	0.291
0.86879	0.351
0.871984	0.426
0.875178	0.512
0.878372	0.597
0.881566	0.686
0.884761	0.778
0.887955	0.871
0.891149	1.007
0.894343	1.224
0.897537	1.44
0.900731	1.745
0.903925	2.36
0.907119	2.975
0.910313	3.678
0.913507	5.265
0.916701	6.851
0.919895	8.437
0.923089	11.377
0.926284	14.372
0.929478	17.368
0.932672	21.374
0.935866	25.587
0.93906	29.8
0.942254	34.256
0.945448	38.817
0.948642	43.377
0.951836	47.543
0.95503	51.409
0.958224	55.274
0.961418	58.518
0.964613	60.962
0.967807	63.406
0.971001	65.481
0.974195	66.722
0.977389	67.962
0.980583	69.059
0.983777	69.479
0.986971	69.9
0.990165	70.315
0.993359	70.595
0.996553	70.875
0.999747	71.156
1.00294	71.932
1.00614	72.755
1.00933	73.579
1.01252	75.693
1.01572	78.164
1.01891	80.636
1.02211	85.219
1.0253	90.927
1.02849	96.635
1.03169	104.286
1.03488	113.719
1.03808	123.152
1.04127	133.317
1.04446	144.621
1.04766	155.926
1.05085	166.804
1.05405	176.464
1.05724	186.125
1.06043	195.079
1.06363	199.278
1.06682	203.477
1.07002	207.676
1.07321	205.654
1.07641	203.621
1.0796	201.589
1.08279	195.877
1.08599	189.604
1.08918	183.331
1.09238	175.573
1.09557	167.285
1.09876	158.996
1.10196	151.017
1.10515	143.238
1.10835	135.459
1.11154	128.493
1.11473	122.425
1.11793	116.356
1.12112	110.884
1.12432	106.548
1.12751	102.212
1.1307	98.181
1.1339	95.272
1.13709	92.363
1.14029	89.519
1.14348	87.398
1.14668	85.278
1.14987	83.157
1.15306	81.082
1.15626	79.009
1.15945	76.936
1.16265	74.558
1.16584	72.112
1.16903	69.667
1.17223	67.113
1.17542	64.51
1.17862	61.908
1.18181	59.275
1.185	56.619
1.1882	53.962
1.19139	51.371
1.19459	48.866
1.19778	46.361
1.20097	43.941
1.20417	41.72
1.20736	39.498
1.21056	37.358
1.21375	35.617
1.21694	33.875
1.22014	32.151
1.22333	30.868
1.22653	29.585
1.22972	28.302
1.23292	27.218
1.23611	26.156
1.2393	25.093
1.2425	24.227
1.24569	23.418
1.24889	22.609
1.25208	21.834
1.25527	21.078
1.25847	20.323
1.26166	19.576
1.26486	18.839
1.26805	18.101
1.27124	17.363
1.27444	16.622
1.27763	15.882
1.28083	15.157
1.28402	14.479
1.28721	13.801
1.29041	13.125
1.2936	12.462
1.2968	11.799
1.29999	11.135
1.30319	10.573
1.30638	10.011
1.30957	9.449
1.31277	8.962
1.31596	8.488
1.31916	8.014
1.32235	7.626
1.32554	7.27
1.32874	6.915
1.33193	6.641
1.33513	6.422
1.33832	6.203
1.34151	6.012
1.34471	5.855
1.3479	5.697
1.3511	5.558
1.35429	5.455
1.35748	5.352
1.36068	5.244
1.36387	5.115
1.36707	4.986
1.37026	4.853
1.37345	4.684
1.37665	4.514
1.37984	4.345
1.38304	4.157
1.38623	3.969
1.38943	3.781
1.39262	3.587
1.39581	3.39
1.39901	3.194
1.4022	3.007
1.4054	2.824
1.40859	2.64
1.41178	2.492
1.41498	2.371
1.41817	2.251
1.42137	2.148
1.42456	2.071
1.42775	1.994
1.43095	1.916
1.43414	1.836
1.43734	1.757
1.44053	1.685
1.44372	1.65
1.44692	1.616
1.45011	1.583
1.45331	1.581
1.4565	1.578
1.4597	1.576
1.46289	1.565
1.46608	1.552
1.46928	1.539
1.47247	1.559
1.47567	1.589
1.47886	1.619
1.48205	1.656
1.48525	1.697
1.48844	1.738
1.49164	1.818
1.49483	1.936
1.49802	2.055
1.50122	2.2
1.50441	2.391
1.50761	2.581
1.5108	2.762
1.51399	2.912
1.51719	3.063
1.52038	3.205
1.52358	3.286
1.52677	3.367
1.52996	3.448
1.53316	3.489
1.53635	3.529
1.53955	3.57
1.54274	3.586
1.54594	3.598
1.54913	3.61
1.55232	3.6
1.55552	3.581
1.55871	3.563
1.56191	3.51
1.5651	3.435
1.56829	3.359
1.57149	3.293
1.57468	3.239
1.57788	3.184
1.58107	3.116
1.58426	3.019
1.58746	2.923
1.59065	2.829
1.59385	2.747
1.59704	2.665
1.60023	2.582
1.60343	2.482
1.60662	2.382
1.60982	2.281
1.61301	2.197
1.61621	2.114
1.6194	2.03
1.62259	1.93
1.62579	1.825
1.62898	1.721
1.63218	1.63
1.63537	1.545
1.63856	1.461
1.64176	1.37
1.64495	1.274
1.64815	1.178
1.65134	1.097
1.65453	1.036
1.65773	0.976
1.66092	0.918
1.66412	0.868
1.66731	0.818
1.6705	0.765
1.6737	0.696
1.67689	0.626
1.68009	0.557
1.68328	0.533
1.68647	0.508
1.68967	0.483
1.69286	0.451
1.69606	0.418
1.69925	0.385
1.70245	0.366
1.70564	0.351
1.70883	0.336
1.71203	0.29
1.71522	0.225
1.71842	0.161
1.72161	0.129
1.7248	0.129
1.728	0.13
1.73119	0.127
1.73439	0.117
1.73758	0.108
1.74077	0.107
1.74397	0.134
1.74716	0.161
1.75036	0.184
1.75355	0.178
1.75674	0.172
1.75994	0.165
1.76313	0.171
1.76633	0.177
1.76952	0.183
1.77272	0.155
1.77591	0.122
1.7791	0.088
1.7823	0.081
1.78549	0.086
1.78869	0.091
1.79188	0.073
1.79507	0.039
1.79827	0.005
1.80146	-0.025
1.80466	-0.049
1.80785	-0.073
1.81104	-0.094
1.81424	-0.106
1.81743	-0.118
1.82063	-0.128
1.82382	-0.129
1.82701	-0.13
1.83021	-0.13
1.8334	-0.113
1.8366	-0.097
1.83979	-0.08
1.84298	-0.068
1.84618	-0.056
1.84937	-0.044
1.85257	-0.044
1.85576	-0.047
1.85896	-0.05
1.86215	-0.06
1.86534	-0.072
1.86854	-0.085
1.87173	-0.098
1.87493	-0.111
1.87812	-0.124
1.88131	-0.132
1.88451	-0.133
1.8877	-0.134
1.8909	-0.127
1.89409	-0.101
1.89728	-0.076
1.90048	-0.054
1.90367	-0.053
1.90687	-0.052
1.91006	-0.051
1.91325	-0.061
1.91645	-0.071
1.91964	-0.081
1.92284	-0.088
1.92603	-0.095
1.92923	-0.102
1.93242	-0.099
1.93561	-0.093
1.93881	-0.087
1.942	-0.089
1.9452	-0.096
1.94839	-0.103
1.95158	-0.101
1.95478	-0.092
1.95797	-0.083
1.96117	-0.065
1.96436	-0.03
1.96755	0.005
1.97075	0.033
1.97394	0.036
1.97714	0.04
1.98033	0.048
1.98352	0.105
1.98672	0.162
1.98991	0.218
1.99311	0.216
1.9963	0.212
1.99949	0.208
2.00269	0.218
2.00588	0.232
2.00908	0.246
2.01227	0.261
2.01547	0.276
2.01866	0.291
2.02185	0.344
2.02505	0.427
2.02824	0.51
2.03144	0.605
2.03463	0.715
2.03782	0.826
2.04102	0.925
2.04421	0.997
2.04741	1.069
2.0506	1.144
2.05379	1.229
2.05699	1.315
2.06018	1.397
2.06338	1.4
2.06657	1.402
2.06976	1.405
2.07296	1.387
2.07615	1.366
2.07935	1.346
2.08254	1.295
2.08574	1.235
2.08893	1.175
2.09212	1.116
2.09532	1.058
2.09851	1
2.10171	0.926
2.1049	0.835
2.10809	0.745
2.11129	0.67
2.11448	0.617
2.11768	0.564
2.12087	0.509
2.12406	0.451
2.12726	0.393
2.13045	0.339
2.13365	0.314
2.13684	0.29
2.14003	0.265
2.14323	0.228
2.14642	0.191
2.14962	0.154
2.15281	0.148
2.156	0.146
2.1592	0.144
2.16239	0.146
2.16559	0.15
2.16878	0.153
2.17198	0.15
2.17517	0.144
2.17836	0.137
2.18156	0.122
2.18475	0.097
2.18795	0.072
2.19114	0.065
2.19433	0.091
2.19753	0.117
2.20072	0.13
2.20392	0.1
2.20711	0.069
2.2103	0.039
2.2135	0.01
2.21669	-0.018
2.21989	-0.046
2.22308	-0.053
2.22627	-0.06
2.22947	-0.067
2.23266	-0.068
2.23586	-0.069
2.23905	-0.069
2.24225	-0.081
2.24544	-0.097
2.24863	-0.114
2.25183	-0.118
2.25502	-0.114
2.25822	-0.11
2.26141	-0.106
2.2646	-0.104
2.2678	-0.102
2.27099	-0.103
2.27419	-0.108
2.27738	-0.113
2.28057	-0.116
2.28377	-0.108
2.28696	-0.1
2.29016	-0.092
2.29335	-0.083
2.29654	-0.075
2.29974	-0.067
2.30293	-0.102
2.30613	-0.142
2.30932	-0.181
2.31251	-0.184
2.31571	-0.177
2.3189	-0.17
2.3221	-0.168
2.32529	-0.169
2.32849	-0.17
2.33168	-0.172
2.33487	-0.173
2.33807	-0.174
2.34126	-0.179
2.34446	-0.19
2.34765	-0.201
2.35084	-0.202
2.35404	-0.173
2.35723	-0.144
2.36043	-0.116
2.36362	-0.091
2.36681	-0.066
2.37001	-0.041
2.3732	-0.039
2.3764	-0.037
2.37959	-0.034
2.38278	-0.047
2.38598	-0.061
2.38917	-0.076
2.39237	-0.061
2.39556	-0.035
2.39876	-0.008
2.40195	-0.027
2.40514	-0.074
2.40834	-0.121
2.41153	-0.155
2.41473	-0.175
2.41792	-0.194
2.42111	-0.201
2.42431	-0.183
2.4275	-0.166
2.4307	-0.156
2.43389	-0.178
2.43708	-0.199
2.44028	-0.215
2.44347	-0.181
2.44667	-0.147
2.44986	-0.113
2.45305	-0.148
2.45625	-0.187
2.45944	-0.226
2.46264	-0.208
2.46583	-0.177
2.46902	-0.147
2.47222	-0.147
2.47541	-0.162
2.47861	-0.176
2.4818	-0.206
2.485	-0.246
2.48819	-0.287
2.49138	-0.309
2.49458	-0.306
2.49777	-0.303
2.50097	-0.299
2.50416	-0.293
2.50735	-0.286
2.51055	-0.283
2.51374	-0.294
2.51694	-0.305
2.52013	-0.314
2.52332	-0.288
2.52652	-0.262
2.52971	-0.236
2.53291	-0.231
2.5361	-0.228
2.53929	-0.226
2.54249	-0.252
2.54568	-0.286
2.54888	-0.321
2.55207	-0.318
2.55527	-0.296
2.55846	-0.273
2.56165	-0.27
2.56485	-0.285
2.56804	-0.3
2.57124	-0.312
2.57443	-0.318
2.57762	-0.325
2.58082	-0.339
2.58401	-0.376
2.58721	-0.413
2.5904	-0.44
2.59359	-0.398
2.59679	-0.356
2.59998	-0.314
2.60318	-0.324
2.60637	-0.335
2.60956	-0.345
2.61276	-0.354
2.61595	-0.363
2.61915	-0.372
2.62234	-0.362
2.62553	-0.345
2.62873	-0.329
2.63192	-0.326
2.63512	-0.332
2.63831	-0.338
2.64151	-0.342
2.6447	-0.344
2.64789	-0.346
2.65109	-0.352
2.65428	-0.368
2.65748	-0.384
2.66067	-0.388
2.66386	-0.344
2.66706	-0.301
2.67025	-0.262
2.67345	-0.295
2.67664	-0.328
2.67983	-0.36
2.68303	-0.34
2.68622	-0.317
2.68942	-0.294
2.69261	-0.301
2.6958	-0.315
2.699	-0.329
2.70219	-0.34
2.70539	-0.35
2.70858	-0.36
2.71177	-0.357
2.71497	-0.343
2.71816	-0.328
2.72136	-0.319
2.72455	-0.315
2.72775	-0.312
2.73094	-0.311
2.73413	-0.319
2.73733	-0.327
2.74052	-0.332
2.74372	-0.329
2.74691	-0.325
2.7501	-0.321
2.7533	-0.329
2.75649	-0.336
2.75969	-0.343
2.76288	-0.345
2.76607	-0.346
2.76927	-0.347
2.77246	-0.358
2.77566	-0.372
2.77885	-0.387
2.78204	-0.387
2.78524	-0.378
2.78843	-0.369
2.79163	-0.37
2.79482	-0.379
2.79802	-0.388
2.80121	-0.387
2.8044	-0.369
2.8076	-0.351
2.81079	-0.325
2.81399	-0.275
2.81718	-0.225
2.82037	-0.183
2.82357	-0.207
2.82676	-0.231
2.82996	-0.255
2.83315	-0.237
2.83634	-0.218
2.83954	-0.199
2.84273	-0.192
2.84593	-0.188
2.84912	-0.183
2.85231	-0.195
2.85551	-0.213
2.8587	-0.231
2.8619	-0.244
2.86509	-0.253
2.86828	-0.261
2.87148	-0.269
2.87467	-0.277
2.87787	-0.285
2.88106	-0.285
2.88426	-0.271
2.88745	-0.257
2.89064	-0.253
2.89384	-0.289
2.89703	-0.326
2.90023	-0.359
2.90342	-0.348
2.90661	-0.336
2.90981	-0.325
2.913	-0.328
2.9162	-0.333
2.91939	-0.337
2.92258	-0.311
2.92578	-0.278
2.92897	-0.245
2.93217	-0.229
2.93536	-0.223
2.93855	-0.216
2.94175	-0.224
2.94494	-0.243
2.94814	-0.262
2.95133	-0.272
2.95453	-0.269
2.95772	-0.265
2.96091	-0.277
2.96411	-0.329
2.9673	-0.381
2.9705	-0.425
2.97369	-0.419
2.97688	-0.413
2.98008	-0.407
2.98327	-0.391
2.98647	-0.375
2.98966	-0.36
2.99285	-0.348
2.99605	-0.336
2.99924	-0.324
3.00244	-0.33
3.00563	-0.33
3.00882	-0.33

## Sheet: SuppFig.7c
Supplementary Fig. 7c
Superdex 200 Increase 10/300 (GE Healthcare)/ Analytical SEC
Flow rate 0.5 ml/min
Protein intensity (mAU) measured at 280 nm
R.Time (min)	R. Volume (ml)	C4b-C3-DuoNb	C4b2bC3-DuoNb	C4b2	C2(S679A)	C4b	C1s active (C1sa)	C2(S679A)-C1sa	C3
0	0	0	0	-1	-1	0	0	0	0
0.00833	0.004165	0	0	-1	-1	0	0	0	0
0.01667	0.008335	0	0	-1	0	1	0	-1	0
0.025	0.0125	0	-1	0	0	1	0	-1	0
0.03333	0.016665	-1	-1	0	-1	1	0	-1	0
0.04167	0.020835	-1	-1	0	0	1	0	-1	0
0.05	0.025	-1	0	0	0	0	-1	-1	0
0.05833	0.029165	0	0	1	0	0	-1	-1	-1
0.06667	0.033335	0	0	2	-1	1	-1	0	-1
0.075	0.0375	0	0	2	-1	1	-1	0	-1
0.08333	0.041665	0	0	2	-1	1	-1	0	-1
0.09167	0.045835	0	0	2	-1	1	-1	0	-1
0.1	0.05	0	1	1	-1	1	0	-1	0
0.10833	0.054165	0	1	0	-1	1	0	-1	0
0.11667	0.058335	1	1	-1	-1	1	-1	-1	0
0.125	0.0625	1	1	0	0	1	-1	-1	0
0.13333	0.066665	1	0	0	0	1	-1	-1	-1
0.14167	0.070835	1	0	1	0	1	-1	0	-1
0.15	0.075	1	0	1	0	1	0	0	-1
0.15833	0.079165	0	0	1	0	1	0	0	-1
0.16667	0.083335	-1	0	0	0	1	0	0	-1
0.175	0.0875	0	1	0	0	0	0	0	-1
0.18333	0.091665	0	1	0	0	1	0	0	-1
0.19167	0.095835	1	0	0	0	1	-1	0	-1
0.2	0.1	0	0	0	-1	0	-1	-1	-1
0.20833	0.104165	0	-1	1	-1	1	-2	-1	-1
0.21667	0.108335	0	-1	1	0	1	-2	-1	-1
0.225	0.1125	0	0	2	0	1	-2	0	-1
0.23333	0.116665	0	0	2	0	2	-2	1	-1
0.24167	0.120835	1	0	2	0	2	-1	1	0
0.25	0.125	1	0	2	0	2	-1	2	1
0.25833	0.129165	1	1	2	0	2	0	2	1
0.26667	0.133335	1	1	1	0	2	0	1	0
0.275	0.1375	1	0	1	0	1	0	1	0
0.28333	0.141665	1	0	0	1	1	0	0	0
0.29167	0.145835	1	0	0	1	2	0	0	0
0.3	0.15	1	0	0	1	2	0	0	0
0.30833	0.154165	1	0	0	1	1	0	1	1
0.31667	0.158335	2	0	1	1	1	-1	1	1
0.325	0.1625	2	1	1	0	1	-1	1	1
0.33333	0.166665	2	1	0	0	1	0	1	0
0.34167	0.170835	2	1	0	0	1	0	1	0
0.35	0.175	1	0	-1	0	0	-1	1	0
0.35833	0.179165	1	0	-1	0	1	-1	1	0
0.36667	0.183335	1	1	-1	0	1	-1	0	0
0.375	0.1875	0	1	0	0	1	0	0	-1
0.38333	0.191665	0	1	0	0	2	-1	1	-1
0.39167	0.195835	0	1	0	-1	2	-1	1	0
0.4	0.2	0	1	0	-1	1	-1	1	0
0.40833	0.204165	0	1	0	-1	1	-1	1	0
0.41667	0.208335	0	0	0	-1	0	0	2	1
0.425	0.2125	0	0	1	0	0	0	1	1
0.43333	0.216665	0	0	1	0	0	0	1	0
0.44167	0.220835	0	1	2	0	1	0	1	0
0.45	0.225	1	1	2	1	1	-1	1	1
0.45833	0.229165	1	1	1	1	1	-1	1	1
0.46667	0.233335	1	0	1	1	0	-1	2	1
0.475	0.2375	1	0	1	1	0	-1	2	0
0.48333	0.241665	1	0	2	1	0	-1	2	0
0.49167	0.245835	1	0	1	1	0	-1	1	-1
0.5	0.25	1	0	1	1	1	-1	1	-1
0.50833	0.254165	0	0	1	1	1	-1	1	0
0.51667	0.258335	0	1	1	1	1	-1	1	0
0.525	0.2625	0	1	1	1	1	0	1	0
0.53333	0.266665	0	1	1	0	1	0	0	0
0.54167	0.270835	0	1	2	0	0	0	0	0
0.55	0.275	0	0	2	0	0	0	0	0
0.55833	0.279165	1	0	2	1	0	0	0	0
0.56667	0.283335	2	0	2	1	0	0	0	0
0.575	0.2875	2	0	2	0	1	0	-1	0
0.58333	0.291665	1	0	2	0	1	-1	-1	0
0.59167	0.295835	1	0	1	0	1	0	-1	-1
0.6	0.3	2	1	1	0	1	0	0	-1
0.60833	0.304165	2	1	1	0	1	0	0	-2
0.61667	0.308335	2	0	1	0	1	-1	-1	-2
0.625	0.3125	1	0	1	0	1	-1	-1	-2
0.63333	0.316665	1	0	1	0	1	-2	0	-2
0.64167	0.320835	2	0	1	-1	1	-2	0	-2
0.65	0.325	2	0	0	-1	1	-1	0	-1
0.65833	0.329165	2	0	1	-1	1	-1	0	-1
0.66667	0.333335	1	0	1	-1	2	0	0	-1
0.675	0.3375	1	0	1	0	2	-1	0	-1
0.68333	0.341665	1	0	1	0	2	-1	0	-1
0.69167	0.345835	1	0	1	0	2	-1	1	-2
0.7	0.35	1	0	0	-1	2	-1	1	-1
0.70833	0.354165	1	0	1	-1	2	0	0	-1
0.71667	0.358335	0	0	2	-1	2	0	0	-1
0.725	0.3625	0	0	2	-1	1	0	0	-1
0.73333	0.366665	-1	0	2	-1	1	-1	0	-1
0.74167	0.370835	-1	0	2	0	1	-1	1	-1
0.75	0.375	-1	0	2	0	1	-1	1	-1
0.75833	0.379165	0	1	2	0	1	-1	1	-1
0.76667	0.383335	0	0	2	0	1	0	1	-1
0.775	0.3875	0	1	2	0	1	0	0	0
0.78333	0.391665	0	1	2	1	1	0	1	0
0.79167	0.395835	0	1	2	0	1	0	1	0
0.8	0.4	0	1	1	0	1	-1	2	-1
0.80833	0.404165	0	1	1	0	2	-1	1	-1
0.81667	0.408335	0	1	1	0	2	-2	1	-2
0.825	0.4125	-1	0	1	0	1	-2	2	-2
0.83333	0.416665	0	-1	1	0	0	-2	2	-1
0.84167	0.420835	0	-1	0	-1	0	-2	2	0
0.85	0.425	0	0	-1	-1	0	-1	2	0
0.85833	0.429165	0	0	-1	-1	1	-1	1	1
0.86667	0.433335	0	0	-1	-1	1	-1	1	1
0.875	0.4375	0	0	0	-1	1	0	1	1
0.88333	0.441665	0	0	0	0	1	0	1	1
0.89167	0.445835	0	-1	1	0	2	1	2	1
0.9	0.45	0	-1	2	0	2	1	2	1
0.90833	0.454165	0	-2	2	0	1	1	2	1
0.91667	0.458335	0	-1	2	0	1	1	1	1
0.925	0.4625	0	-1	2	0	1	1	2	1
0.93333	0.466665	0	-1	1	0	0	1	2	1
0.94167	0.470835	0	-1	1	0	1	1	2	1
0.95	0.475	0	-1	1	1	1	1	2	1
0.95833	0.479165	0	-1	1	1	1	1	1	1
0.96667	0.483335	0	-1	0	0	1	1	1	1
0.975	0.4875	-1	-1	0	0	1	0	1	1
0.98333	0.491665	-1	0	0	0	1	0	1	1
0.99167	0.495835	0	0	0	0	1	-1	1	1
1	0.5	0	0	0	-1	1	-1	1	0
1.00833	0.504165	0	0	1	-1	1	-1	0	0
1.01667	0.508335	0	0	1	-1	1	-1	0	0
1.025	0.5125	1	0	2	-1	0	0	0	0
1.03333	0.516665	1	0	2	-1	0	0	0	-1
1.04167	0.520835	1	0	2	-1	0	0	1	-1
1.05	0.525	1	0	2	-1	0	0	1	-1
1.05833	0.529165	2	0	2	-1	0	0	1	0
1.06667	0.533335	2	0	2	0	0	1	0	0
1.075	0.5375	2	0	3	0	0	1	0	0
1.08333	0.541665	1	0	3	0	1	0	0	0
1.09167	0.545835	1	1	3	1	1	0	1	0
1.1	0.55	1	1	3	1	1	0	1	0
1.10833	0.554165	1	0	3	0	0	0	1	0
1.11667	0.558335	1	-1	3	1	0	0	0	-1
1.125	0.5625	1	-1	3	1	1	0	0	-1
1.13333	0.566665	1	-1	3	0	1	0	1	-1
1.14167	0.570835	1	0	3	0	1	-1	0	-2
1.15	0.575	0	0	3	1	1	-1	0	-2
1.15833	0.579165	0	0	3	0	1	-1	-1	-2
1.16667	0.583335	0	-1	3	0	1	-2	0	-2
1.175	0.5875	0	-1	3	0	1	-2	1	-2
1.18333	0.591665	0	-1	3	0	2	-1	1	-2
1.19167	0.595835	0	-1	3	0	3	-1	1	-3
1.2	0.6	0	-1	4	0	3	-1	1	-2
1.20833	0.604165	0	-1	4	0	3	-1	2	-2
1.21667	0.608335	0	0	4	-1	2	-1	2	-1
1.225	0.6125	0	0	4	-1	2	-1	2	-1
1.23333	0.616665	1	0	4	-1	2	-1	1	-1
1.24167	0.620835	1	-1	3	0	1	-1	1	0
1.25	0.625	1	-1	2	0	0	-1	1	0
1.25833	0.629165	1	-1	2	0	0	-1	1	0
1.26667	0.633335	1	-1	2	0	0	-1	1	0
1.275	0.6375	1	-1	2	0	0	0	2	-1
1.28333	0.641665	1	0	3	0	0	0	2	-1
1.29167	0.645835	1	0	3	0	1	0	2	-1
1.3	0.65	1	0	3	0	1	0	2	-2
1.30833	0.654165	0	0	2	0	1	0	1	-2
1.31667	0.658335	0	0	2	0	1	0	1	-1
1.325	0.6625	0	0	2	1	1	0	0	-1
1.33333	0.666665	-1	0	2	1	0	0	0	0
1.34167	0.670835	-1	0	2	2	0	0	0	0
1.35	0.675	0	0	2	2	1	0	0	1
1.35833	0.679165	0	0	2	1	1	0	0	0
1.36667	0.683335	1	0	2	0	1	0	0	0
1.375	0.6875	0	0	2	0	1	0	0	0
1.38333	0.691665	0	1	2	0	1	0	-1	0
1.39167	0.695835	0	1	2	0	0	0	-1	-1
1.4	0.7	0	1	2	0	0	0	-1	-1
1.40833	0.704165	1	1	2	0	0	-1	-1	0
1.41667	0.708335	1	1	2	0	0	-1	-1	0
1.425	0.7125	1	0	2	0	0	-1	0	0
1.43333	0.716665	1	0	2	0	0	-1	1	-1
1.44167	0.720835	1	0	2	0	0	-1	1	-1
1.45	0.725	0	-1	1	0	0	-1	1	-1
1.45833	0.729165	-1	-1	1	1	1	-2	0	-1
1.46667	0.733335	-1	-1	1	1	1	-2	0	-1
1.475	0.7375	-1	-1	1	1	0	-1	0	-1
1.48333	0.741665	-1	-1	2	1	0	-1	0	-1
1.49167	0.745835	-1	0	2	2	1	-1	0	0
1.5	0.75	-1	1	3	2	1	-1	0	0
1.50833	0.754165	-1	1	3	2	1	-2	0	0
1.51667	0.758335	-1	1	3	1	1	-1	0	0
1.525	0.7625	-1	1	2	1	1	-1	-1	0
1.53333	0.766665	0	0	2	1	2	0	-1	-1
1.54167	0.770835	0	0	2	0	2	1	-1	-2
1.55	0.775	0	0	2	0	2	0	0	-1
1.55833	0.779165	0	0	2	1	2	-1	0	-1
1.56667	0.783335	0	0	2	1	1	-1	0	-1
1.575	0.7875	0	1	2	1	1	0	0	-1
1.58333	0.791665	1	1	2	1	1	0	0	-1
1.59167	0.795835	1	1	2	0	1	0	0	-1
1.6	0.8	1	1	2	0	1	0	0	-1
1.60833	0.804165	1	1	2	1	1	0	0	0
1.61667	0.808335	1	1	2	1	0	1	1	0
1.625	0.8125	1	1	2	1	1	0	1	0
1.63333	0.816665	1	0	1	1	1	0	1	0
1.64167	0.820835	1	1	1	0	1	0	0	0
1.65	0.825	1	1	1	0	2	0	0	0
1.65833	0.829165	1	1	1	1	2	0	0	0
1.66667	0.833335	1	1	1	1	2	0	0	0
1.675	0.8375	1	0	2	1	2	0	0	-1
1.68333	0.841665	1	0	2	0	2	0	0	-1
1.69167	0.845835	1	0	2	0	2	-1	-1	-1
1.7	0.85	1	0	2	0	1	-1	-1	-1
1.70833	0.854165	2	0	1	-1	1	-2	-1	-1
1.71667	0.858335	2	-1	1	-1	0	-2	-1	-1
1.725	0.8625	2	-1	1	-1	1	-2	-1	-1
1.73333	0.866665	2	-2	2	-1	1	-2	0	-2
1.74167	0.870835	2	-2	2	-1	1	-2	1	-2
1.75	0.875	1	-2	2	-1	1	-2	1	-2
1.75833	0.879165	0	-2	2	-1	1	-2	0	-2
1.76667	0.883335	0	-1	2	-1	1	-1	-1	-2
1.775	0.8875	-1	0	2	-1	1	-1	-2	-2
1.78333	0.891665	0	1	1	-1	1	0	-2	-2
1.79167	0.895835	0	1	1	-2	1	0	-1	-2
1.8	0.9	0	1	1	-1	1	0	0	-2
1.80833	0.904165	0	1	1	-1	0	1	1	-1
1.81667	0.908335	0	1	2	-1	0	0	2	-1
1.825	0.9125	0	1	2	-1	-1	0	1	-1
1.83333	0.916665	0	0	3	-1	-1	-1	0	-1
1.84167	0.920835	0	0	3	-2	0	0	-1	-1
1.85	0.925	0	0	3	-1	0	0	-1	-1
1.85833	0.929165	0	1	3	-1	0	0	-1	-1
1.86667	0.933335	0	1	3	-1	0	0	-1	0
1.875	0.9375	1	1	3	-1	0	0	-1	0
1.88333	0.941665	1	1	3	-1	1	0	0	0
1.89167	0.945835	1	1	2	-1	2	0	0	0
1.9	0.95	1	0	2	0	3	0	-1	0
1.90833	0.954165	2	0	2	0	3	0	-1	0
1.91667	0.958335	2	0	1	0	2	0	-1	0
1.925	0.9625	1	0	2	0	2	0	-1	0
1.93333	0.966665	1	0	2	0	1	0	-1	-1
1.94167	0.970835	2	1	2	0	1	0	-1	-1
1.95	0.975	2	1	2	0	1	0	-2	-1
1.95833	0.979165	2	1	2	0	1	-1	-2	-1
1.96667	0.983335	2	0	2	0	2	-1	-2	-1
1.975	0.9875	1	1	2	0	2	0	-3	-1
1.98333	0.991665	1	1	2	-1	2	0	-3	-1
1.99167	0.995835	2	1	2	-1	2	1	-2	0
2	1	2	1	2	-1	2	1	-2	-1
2.00833	1.00416	2	1	2	0	1	1	-1	-1
2.01667	1.00833	1	0	2	0	1	0	0	-2
2.025	1.0125	1	0	2	1	2	0	0	-2
2.03333	1.01666	1	0	2	1	2	-1	0	-2
2.04167	1.02083	1	-1	2	1	2	-1	0	-2
2.05	1.025	1	-1	1	1	3	-1	0	-2
2.05833	1.02917	1	-1	1	1	2	-2	0	-1
2.06667	1.03333	1	-1	1	1	2	-2	0	-1
2.075	1.0375	2	0	1	0	1	-2	-1	-1
2.08333	1.04167	2	0	2	0	0	-2	0	-1
2.09167	1.04584	2	0	2	1	0	-2	0	-1
2.1	1.05	3	0	2	1	0	-1	0	-2
2.10833	1.05417	3	0	2	1	1	-1	0	-2
2.11667	1.05834	3	0	2	1	0	0	0	-2
2.125	1.0625	2	0	2	0	0	0	0	-2
2.13333	1.06666	1	0	1	0	0	0	0	-1
2.14167	1.07083	0	-1	1	0	0	-1	0	-1
2.15	1.075	0	-1	1	0	0	-1	-1	-1
2.15833	1.07916	0	-2	1	0	1	-2	-1	-1
2.16667	1.08333	0	-1	0	-1	1	-2	-1	-2
2.175	1.0875	1	-1	1	-1	2	-2	-1	-2
2.18333	1.09167	2	-1	1	-1	2	-2	-1	-3
2.19167	1.09583	2	-1	2	0	2	-1	-1	-3
2.2	1.1	2	-1	2	0	2	-1	-1	-3
2.20833	1.10417	1	0	2	0	1	0	0	-2
2.21667	1.10834	1	1	2	-1	1	0	0	-2
2.225	1.1125	1	1	2	-1	1	0	1	-2
2.23333	1.11667	0	1	1	-1	1	0	1	-2
2.24167	1.12084	0	0	1	0	0	-1	1	-2
2.25	1.125	0	0	1	0	-1	-1	1	-2
2.25833	1.12916	0	0	1	0	-1	-1	1	-2
2.26667	1.13333	0	0	1	0	-1	-1	0	-2
2.275	1.1375	1	0	1	0	-1	0	-1	-2
2.28333	1.14166	1	0	1	0	-1	0	-1	-2
2.29167	1.14583	2	0	1	0	0	0	0	-2
2.3	1.15	2	0	1	0	1	0	0	-1
2.30833	1.15417	2	0	1	0	1	-1	0	-1
2.31667	1.15833	2	0	2	0	1	-1	-1	0
2.325	1.1625	2	0	2	0	0	-1	0	0
2.33333	1.16667	2	0	2	0	0	-1	0	0
2.34167	1.17084	2	1	2	0	0	-1	0	0
2.35	1.175	2	1	2	1	0	-1	0	0
2.35833	1.17917	1	1	2	1	-1	0	0	0
2.36667	1.18334	1	1	2	2	0	0	0	0
2.375	1.1875	0	1	2	1	1	0	0	0
2.38333	1.19166	0	1	2	0	1	-1	1	0
2.39167	1.19583	0	1	2	0	1	-1	1	0
2.4	1.2	1	2	2	0	0	-1	1	0
2.40833	1.20416	1	2	2	0	0	-1	1	0
2.41667	1.20833	0	1	2	0	0	0	0	-1
2.425	1.2125	0	1	2	0	0	0	0	-1
2.43333	1.21667	1	1	2	1	0	0	0	-1
2.44167	1.22083	2	0	2	1	0	0	-1	-1
2.45	1.225	2	0	2	1	0	0	-1	-1
2.45833	1.22917	1	0	2	1	1	0	-1	-1
2.46667	1.23334	1	0	1	1	1	0	-1	-1
2.475	1.2375	1	1	1	0	1	0	-1	-1
2.48333	1.24167	1	1	1	0	1	0	-1	-1
2.49167	1.24584	1	2	0	-1	1	0	-1	-1
2.5	1.25	1	1	0	0	0	0	-1	-1
2.50833	1.25416	1	1	1	0	0	-1	-1	-1
2.51667	1.25833	1	1	1	-1	0	-1	-1	-1
2.525	1.2625	1	1	1	-2	-1	-1	0	-1
2.53333	1.26666	1	0	0	-2	-1	-1	0	-1
2.54167	1.27083	1	0	0	-2	-1	0	-1	-1
2.55	1.275	1	0	0	-2	-1	-1	-1	-1
2.55833	1.27917	1	0	1	-2	-2	-1	-1	-1
2.56667	1.28333	1	0	1	-1	-2	-1	0	-1
2.575	1.2875	1	0	0	-1	-2	-1	0	-2
2.58333	1.29167	1	0	0	-2	-2	-1	0	-2
2.59167	1.29584	1	0	1	-1	-1	-1	0	-2
2.6	1.3	1	1	1	-1	0	0	0	-2
2.60833	1.30417	1	1	1	-1	0	-1	0	-2
2.61667	1.30834	1	2	1	-1	1	-1	0	-1
2.625	1.3125	1	2	2	-2	1	-1	0	-1
2.63333	1.31666	1	1	2	-1	1	0	0	-2
2.64167	1.32083	2	1	1	-1	1	0	0	-2
2.65	1.325	2	1	1	-1	1	1	0	-2
2.65833	1.32916	1	2	1	-2	0	1	-1	-2
2.66667	1.33333	0	2	2	-1	0	0	-1	-3
2.675	1.3375	0	1	2	-1	1	0	-2	-3
2.68333	1.34167	0	1	2	-1	0	0	-2	-3
2.69167	1.34583	0	1	3	-1	0	-1	-1	-4
2.7	1.35	0	1	2	-1	0	-2	-1	-3
2.70833	1.35417	0	2	2	-1	0	-3	-1	-4
2.71667	1.35834	0	2	2	-1	0	-3	-1	-4
2.725	1.3625	0	1	2	0	0	-3	-1	-3
2.73333	1.36667	1	1	2	0	-1	-2	-1	-3
2.74167	1.37084	2	1	1	0	-1	-1	-1	-3
2.75	1.375	2	1	1	0	-1	1	-1	-3
2.75833	1.37916	3	1	1	0	-1	2	-1	-2
2.76667	1.38333	3	0	1	0	-1	2	-1	-2
2.775	1.3875	3	0	2	0	-1	1	-1	-2
2.78333	1.39166	3	0	3	0	-1	1	-1	-2
2.79167	1.39583	2	-1	3	0	-1	1	-1	-2
2.8	1.4	2	-1	3	0	-1	1	-1	-2
2.80833	1.40417	1	-1	2	0	0	0	-1	-1
2.81667	1.40833	1	-1	2	-1	0	0	-1	-1
2.825	1.4125	1	0	1	-1	1	0	-1	-1
2.83333	1.41667	1	0	1	-2	0	0	-1	-1
2.84167	1.42084	2	1	1	-2	0	0	-1	-1
2.85	1.425	2	1	1	-1	0	-1	-1	-1
2.85833	1.42917	2	1	1	-1	0	-1	-1	-1
2.86667	1.43334	1	1	1	-1	0	-1	-1	-1
2.875	1.4375	0	1	2	-1	0	-1	-1	-1
2.88333	1.44166	0	1	1	-1	0	-1	-1	-1
2.89167	1.44583	0	1	1	-2	0	-1	-1	-1
2.9	1.45	1	1	1	-2	1	-1	-1	-1
2.90833	1.45416	1	1	2	-1	1	0	-1	-1
2.91667	1.45833	1	0	2	-1	1	0	-1	-1
2.925	1.4625	1	-1	2	-1	1	0	-1	-1
2.93333	1.46667	1	-1	1	-1	1	-1	-1	-1
2.94167	1.47083	2	0	1	-1	0	-1	-1	-1
2.95	1.475	2	-1	2	-1	-1	-1	-2	-1
2.95833	1.47917	2	-1	2	-1	-1	-1	-2	-1
2.96667	1.48334	2	0	2	-1	-1	-1	-2	-1
2.975	1.4875	2	0	2	-1	-1	-1	-2	-1
2.98333	1.49167	2	0	2	-1	-1	0	-1	-1
2.99167	1.49584	2	0	2	-1	-1	-1	-1	-1
3	1.5	2	0	3	-1	-1	-1	-1	-1
3.00833	1.50416	2	1	3	-1	-1	-1	0	-1
3.01667	1.50833	2	1	2	-1	0	-1	0	-1
3.025	1.5125	3	1	1	-1	1	-1	0	-1
3.03333	1.51666	3	0	1	-1	1	-1	-1	-1
3.04167	1.52083	3	0	1	-1	1	-1	-1	-1
3.05	1.525	3	0	1	-2	1	-1	0	-1
3.05833	1.52917	2	0	2	-2	1	-1	0	-1
3.06667	1.53333	2	1	1	-2	1	0	0	-1
3.075	1.5375	2	0	1	-2	0	0	0	-1
3.08333	1.54167	2	0	1	-2	0	0	0	-1
3.09167	1.54584	2	1	2	-2	-1	-1	0	-1
3.1	1.55	2	1	2	-1	-2	-1	0	-1
3.10833	1.55417	2	1	2	-1	-2	-1	0	-1
3.11667	1.55834	3	1	2	0	-2	-1	0	-1
3.125	1.5625	3	1	2	1	-1	-1	0	0
3.13333	1.56666	2	1	2	1	-1	-2	0	1
3.14167	1.57083	2	1	1	0	-1	-2	-1	1
3.15	1.575	1	0	1	0	-1	-2	-1	1
3.15833	1.57916	1	0	1	-1	-1	-2	-2	0
3.16667	1.58333	2	0	2	-1	-1	-1	-2	0
3.175	1.5875	2	0	1	-1	-1	0	-2	0
3.18333	1.59167	2	0	1	-1	0	0	-2	0
3.19167	1.59583	1	0	1	-1	-1	0	-2	0
3.2	1.6	1	0	1	-1	-1	0	-2	0
3.20833	1.60417	2	0	1	-1	-1	-1	-2	0
3.21667	1.60834	2	0	2	-1	-1	-1	-2	0
3.225	1.6125	2	0	2	-1	0	-2	-2	0
3.23333	1.61667	1	0	3	-1	0	-2	-1	-1
3.24167	1.62084	0	0	3	-1	0	-2	-1	-1
3.25	1.625	-1	-1	3	-1	0	-2	0	-1
3.25833	1.62916	-1	-1	3	-1	0	-3	1	-1
3.26667	1.63333	-1	0	3	-1	0	-3	1	-2
3.275	1.6375	0	1	2	-1	0	-3	0	-3
3.28333	1.64166	0	1	3	-1	0	-2	0	-3
3.29167	1.64583	0	1	3	-1	0	-2	0	-3
3.3	1.65	0	1	3	-1	0	-1	0	-3
3.30833	1.65417	0	0	3	-1	0	0	0	-2
3.31667	1.65833	0	0	3	-1	-1	0	-1	-2
3.325	1.6625	0	0	3	-2	0	0	-2	-1
3.33333	1.66667	0	0	3	-2	0	-1	-2	-1
3.34167	1.67084	-1	-1	2	-2	1	-1	-2	-1
3.35	1.675	-1	-1	2	-1	0	-2	-2	-1
3.35833	1.67917	0	-1	2	-1	0	-3	-2	-1
3.36667	1.68334	0	-1	2	0	-1	-3	-2	-2
3.375	1.6875	1	0	2	1	-1	-2	-2	-2
3.38333	1.69166	2	0	2	2	0	-1	-2	-2
3.39167	1.69583	1	0	2	2	0	-1	-2	-3
3.4	1.7	1	0	2	1	0	-1	-2	-3
3.40833	1.70416	1	0	1	1	-1	-2	-2	-3
3.41667	1.70833	1	0	1	0	-1	-2	-2	-3
3.425	1.7125	1	-1	2	0	-1	-2	-2	-3
3.43333	1.71667	0	-1	2	-1	-1	-2	-2	-3
3.44167	1.72083	0	-1	2	-1	0	-2	-3	-4
3.45	1.725	0	0	2	-1	1	-1	-2	-4
3.45833	1.72917	0	0	2	-1	1	-1	-2	-4
3.46667	1.73334	0	0	1	0	1	-1	-2	-3
3.475	1.7375	0	0	1	0	1	0	-2	-3
3.48333	1.74167	0	0	1	0	0	0	-1	-2
3.49167	1.74584	0	0	1	0	0	0	-1	-2
3.5	1.75	0	0	1	0	0	0	0	-2
3.50833	1.75416	1	0	1	0	0	0	0	-3
3.51667	1.75833	1	-1	1	0	0	0	0	-3
3.525	1.7625	1	-2	0	0	0	0	0	-4
3.53333	1.76666	0	-2	0	0	0	0	-1	-4
3.54167	1.77083	0	-1	0	0	0	0	-1	-4
3.55	1.775	-1	-1	0	0	0	-1	-1	-3
3.55833	1.77917	-1	-1	0	0	0	-1	-1	-3
3.56667	1.78333	-1	0	0	0	0	-2	-1	-2
3.575	1.7875	-1	0	1	0	0	-2	-1	-2
3.58333	1.79167	-1	0	1	-1	0	-1	-1	-2
3.59167	1.79584	-2	-1	2	-1	0	-1	-1	-1
3.6	1.8	-1	-1	2	-1	0	-1	-1	-1
3.60833	1.80417	-1	-1	2	-1	0	-2	-1	-1
3.61667	1.80834	-1	-1	2	-1	0	-2	-1	-1
3.625	1.8125	-1	-1	2	-1	0	-2	-1	-2
3.63333	1.81666	-1	-2	2	-1	0	-2	-2	-2
3.64167	1.82083	-1	-1	2	0	0	-2	-2	-2
3.65	1.825	0	-1	2	-1	0	-2	-3	-2
3.65833	1.82916	0	0	2	-1	0	-2	-3	-2
3.66667	1.83333	0	0	1	0	-1	-3	-2	-1
3.675	1.8375	0	0	1	0	-1	-3	-2	-1
3.68333	1.84167	0	0	0	0	-1	-2	-1	-1
3.69167	1.84583	0	0	0	0	-1	-2	-1	-1
3.7	1.85	0	0	0	0	-1	-1	0	-2
3.70833	1.85417	0	0	0	-1	-2	0	-1	-2
3.71667	1.85834	-1	-1	0	-2	-3	0	-1	-1
3.725	1.8625	0	-1	1	-2	-3	0	-1	-1
3.73333	1.86667	0	0	1	-2	-2	0	-1	-2
3.74167	1.87084	0	-1	0	-2	-2	-1	-1	-2
3.75	1.875	0	-1	0	-3	-1	-2	-1	-2
3.75833	1.87916	0	-1	0	-2	-1	-2	-1	-1
3.76667	1.88333	0	-1	0	-2	-1	-3	-1	-1
3.775	1.8875	0	0	0	-1	0	-3	-2	0
3.78333	1.89166	0	0	1	-1	-1	-3	-2	0
3.79167	1.89583	0	0	1	-1	-1	-3	-2	0
3.8	1.9	0	0	0	-1	0	-2	-2	0
3.80833	1.90417	0	-1	0	-1	0	-2	-1	0
3.81667	1.90833	0	-1	-1	-1	0	-2	-1	0
3.825	1.9125	0	-1	-1	-1	0	-2	-1	0
3.83333	1.91667	-1	0	-1	-1	0	-3	-1	0
3.84167	1.92084	0	0	-1	-1	0	-3	-1	1
3.85	1.925	0	-1	-1	-1	0	-2	-1	1
3.85833	1.92917	0	-1	0	0	0	-1	-1	0
3.86667	1.93334	0	-1	0	0	0	-1	-1	0
3.875	1.9375	0	-1	0	0	0	-1	-1	0
3.88333	1.94166	1	-1	0	0	-1	-1	-1	0
3.89167	1.94583	1	0	0	-1	-1	-1	-1	-1
3.9	1.95	2	0	0	-2	-1	-2	-1	-1
3.90833	1.95416	2	1	0	-2	0	-2	-1	-2
3.91667	1.95833	2	1	0	-1	0	-2	-2	-1
3.925	1.9625	2	1	1	-1	0	-1	-2	-1
3.93333	1.96667	2	1	0	-1	-1	-1	-1	-2
3.94167	1.97083	2	0	0	-1	-1	-1	-1	-2
3.95	1.975	2	0	0	-2	-1	-2	-1	-2
3.95833	1.97917	2	0	0	-2	-1	-2	-2	-2
3.96667	1.98334	2	1	0	-1	-1	-3	-2	-1
3.975	1.9875	1	1	1	-2	-1	-3	-2	-1
3.98333	1.99167	1	1	1	-2	-1	-2	-2	0
3.99167	1.99584	0	1	1	-2	-1	-2	-2	0
4	2	0	1	1	-2	0	-2	-3	0
4.00833	2.00416	0	0	1	-1	0	-2	-3	-1
4.01667	2.00834	0	-1	0	-1	0	-1	-3	-1
4.025	2.0125	0	0	0	0	0	-1	-2	-1
4.03333	2.01667	1	0	0	0	0	0	-2	-2
4.04167	2.02083	1	1	-1	0	1	0	-2	-3
4.05	2.025	2	1	-1	-1	1	-1	-2	-3
4.05833	2.02916	2	0	-1	-1	1	-1	-2	-2
4.06667	2.03334	2	0	0	-1	1	-2	-2	-2
4.075	2.0375	2	0	0	0	0	-1	-2	-1
4.08333	2.04167	2	0	0	1	-1	-1	-1	0
4.09167	2.04583	1	0	0	1	-1	0	-1	0
4.1	2.05	1	0	0	1	-2	0	0	0
4.10833	2.05416	1	0	1	1	-1	1	0	1
4.11667	2.05834	2	0	1	1	-1	1	0	0
4.125	2.0625	2	-1	1	0	0	1	0	0
4.13333	2.06666	2	-2	1	0	0	1	0	0
4.14167	2.07084	3	-2	1	0	0	-1	-1	-1
4.15	2.075	3	-2	2	-1	0	-2	-1	-1
4.15833	2.07917	2	-1	2	-1	1	-3	-1	-2
4.16667	2.08333	1	-1	2	-1	0	-2	-1	-2
4.175	2.0875	1	0	2	-2	-1	-2	-1	-2
4.18333	2.09166	2	0	1	-1	-1	-2	-2	-2
4.19167	2.09584	2	1	1	0	-1	-1	-2	-1
4.2	2.1	2	0	0	0	-1	-1	-2	-1
4.20833	2.10417	2	0	0	0	0	-1	-1	0
4.21667	2.10833	1	0	0	0	0	-1	-1	0
4.225	2.1125	1	0	0	0	0	-1	-1	0
4.23333	2.11666	1	0	-1	0	0	-1	-2	0
4.24167	2.12084	1	0	-1	-1	0	0	-3	0
4.25	2.125	2	-1	-1	0	0	0	-3	0
4.25833	2.12916	2	-1	-1	0	0	0	-3	0
4.26667	2.13334	2	-1	-1	0	0	0	-2	0
4.275	2.1375	2	-1	0	0	0	0	-2	0
4.28333	2.14167	1	-1	0	-1	-1	0	-1	-1
4.29167	2.14583	1	-1	0	-1	-1	0	-2	-2
4.3	2.15	1	0	1	-1	0	-1	-2	-2
4.30833	2.15416	0	0	2	0	0	-1	-3	-2
4.31667	2.15834	0	0	2	0	1	-2	-3	-2
4.325	2.1625	0	0	2	0	1	-2	-3	-2
4.33333	2.16667	0	-1	1	0	1	-2	-2	-1
4.34167	2.17083	0	-1	1	0	1	-2	-3	-1
4.35	2.175	0	0	1	0	2	-1	-3	-2
4.35833	2.17916	-1	0	1	0	1	-1	-2	-2
4.36667	2.18334	-2	0	1	0	1	-1	-2	-2
4.375	2.1875	-2	1	0	-1	1	-1	-2	-1
4.38333	2.19166	-1	1	-1	-1	0	-1	-1	-1
4.39167	2.19584	-1	1	-1	-1	0	-1	-1	-1
4.4	2.2	-1	2	-1	-1	1	-1	-2	-2
4.40833	2.20417	-1	2	0	-1	0	-2	-2	-2
4.41667	2.20833	-1	2	0	0	0	-2	-2	-1
4.425	2.2125	-1	1	1	0	0	-2	-3	-1
4.43333	2.21666	0	1	2	0	0	-1	-3	-1
4.44167	2.22084	0	0	1	1	0	-1	-3	0
4.45	2.225	0	-1	1	0	0	0	-3	0
4.45833	2.22917	1	-2	0	0	-1	0	-3	0
4.46667	2.23333	1	-1	0	-1	-1	-1	-2	0
4.475	2.2375	1	-1	0	-1	-1	-1	-2	0
4.48333	2.24166	1	-1	0	-2	0	-2	-1	0
4.49167	2.24584	1	0	0	-2	0	-2	-1	0
4.5	2.25	0	0	-1	-2	0	-1	-2	0
4.50833	2.25416	0	0	-1	-2	0	-1	-2	0
4.51667	2.25834	0	-1	-1	-2	0	-1	-2	0
4.525	2.2625	0	-1	0	-2	0	-1	-3	0
4.53333	2.26667	0	-2	0	-2	0	-2	-3	0
4.54167	2.27083	0	-2	1	-1	0	-2	-4	0
4.55	2.275	0	-2	0	-1	0	-1	-4	1
4.55833	2.27916	0	-2	0	-1	0	-1	-4	1
4.56667	2.28334	-1	-1	0	0	-1	0	-3	1
4.575	2.2875	0	-1	0	0	-1	-1	-3	1
4.58333	2.29167	0	-1	0	0	-1	-1	-3	0
4.59167	2.29583	-1	-1	0	0	0	-1	-3	0
4.6	2.3	-1	-1	0	1	0	-2	-3	-1
4.60833	2.30416	-1	-1	1	1	0	-2	-2	-2
4.61667	2.30834	-2	-1	0	0	0	-2	-2	-2
4.625	2.3125	-1	-2	0	0	-1	-1	-2	-2
4.63333	2.31666	0	-2	1	-1	-1	-2	-2	-2
4.64167	2.32084	0	-2	1	-1	-1	-2	-2	-1
4.65	2.325	0	-2	1	-1	-1	-2	-1	-1
4.65833	2.32917	0	-1	0	-2	-1	-1	-1	-1
4.66667	2.33333	0	-1	-1	-2	-1	-1	-1	-1
4.675	2.3375	1	-1	-1	-2	0	-1	-2	-1
4.68333	2.34166	1	-1	-1	-2	0	-2	-3	-1
4.69167	2.34584	2	-2	0	-1	0	-2	-3	-1
4.7	2.35	2	-2	1	-1	0	-1	-3	-1
4.70833	2.35417	2	-2	1	0	-1	-1	-3	-1
4.71667	2.35833	1	-2	0	0	-1	0	-3	-1
4.725	2.3625	0	-2	0	-1	-1	0	-4	-1
4.73333	2.36666	0	-2	-1	-1	0	0	-4	-1
4.74167	2.37084	0	-2	-1	-1	0	0	-4	-1
4.75	2.375	0	-2	-1	-1	0	-1	-4	-1
4.75833	2.37916	0	-2	-1	0	0	-1	-3	-1
4.76667	2.38334	1	-2	-1	1	-1	-1	-3	-2
4.775	2.3875	1	-2	-1	1	-1	-1	-2	-1
4.78333	2.39167	2	-2	-1	1	-1	-1	-2	-1
4.79167	2.39583	1	-2	-1	1	-1	-1	-3	-1
4.8	2.4	1	-1	-1	1	-1	-1	-3	-2
4.80833	2.40416	1	-1	0	1	-1	-1	-3	-2
4.81667	2.40834	1	0	0	1	-1	-1	-3	-2
4.825	2.4125	2	0	0	1	-1	0	-3	-2
4.83333	2.41667	2	0	1	0	-1	0	-2	-2
4.84167	2.42083	2	0	1	0	0	0	-2	-1
4.85	2.425	2	-1	1	0	1	-1	-2	-1
4.85833	2.42916	2	-1	1	0	1	-1	-2	-1
4.86667	2.43334	2	-1	0	0	1	-1	-2	-1
4.875	2.4375	1	-1	0	0	0	-2	-2	-1
4.88333	2.44166	1	0	0	0	0	-2	-2	-1
4.89167	2.44584	1	0	0	0	0	-2	-2	-1
4.9	2.45	1	0	0	1	0	-2	-2	-1
4.90833	2.45417	1	0	1	1	0	-3	-2	-1
4.91667	2.45833	1	0	1	0	0	-3	-2	-1
4.925	2.4625	0	0	1	-1	-1	-3	-2	-1
4.93333	2.46666	0	0	1	-1	-1	-2	-2	-1
4.94167	2.47084	1	0	0	-1	-1	-1	-2	-1
4.95	2.475	1	0	0	-1	0	-1	-2	-1
4.95833	2.47917	1	0	1	-1	0	0	-2	-1
4.96667	2.48333	1	0	1	-1	0	0	-3	-1
4.975	2.4875	2	0	1	-1	-1	0	-3	-1
4.98333	2.49166	2	-1	1	0	-1	0	-3	-1
4.99167	2.49584	2	-1	0	0	-1	0	-3	0
5	2.5	3	-1	0	0	-2	0	-3	0
5.00833	2.50416	3	0	0	0	-2	0	-3	1
5.01667	2.50834	2	0	0	-1	-2	0	-2	0
5.025	2.5125	1	1	0	-1	-1	0	-2	0
5.03333	2.51667	1	1	0	0	-1	-1	-2	-1
5.04167	2.52083	1	2	0	0	-1	-1	-2	-1
5.05	2.525	1	2	0	0	-2	-1	-2	-1
5.05833	2.52916	1	1	0	0	-2	-2	-2	-1
5.06667	2.53334	2	1	0	0	-2	-2	-2	-1
5.075	2.5375	2	1	0	0	-2	-2	-2	-1
5.08333	2.54167	2	1	0	-1	-2	-2	-1	-1
5.09167	2.54583	1	1	-1	-1	-2	-2	-2	-1
5.1	2.55	1	0	-1	-2	-2	-1	-2	-1
5.10833	2.55416	1	0	-1	-2	-1	-1	-2	-1
5.11667	2.55834	1	0	-1	-3	-1	-2	-1	-1
5.125	2.5625	1	0	-1	-3	-1	-2	-1	-1
5.13333	2.56666	2	0	0	-2	-2	-2	-1	-1
5.14167	2.57084	2	0	0	-2	-2	-1	-1	-1
5.15	2.575	2	0	0	-2	-2	0	-2	-1
5.15833	2.57917	2	0	0	-2	-2	1	-3	-1
5.16667	2.58333	1	0	0	-2	-2	1	-3	0
5.175	2.5875	1	1	0	-1	-2	1	-3	0
5.18333	2.59166	1	1	0	-1	-2	0	-2	0
5.19167	2.59584	1	0	0	-1	-1	0	-2	0
5.2	2.6	1	0	0	-1	-1	0	-2	0
5.20833	2.60417	0	-1	0	-1	0	-1	-2	0
5.21667	2.60833	0	-2	0	-1	0	-1	-1	-1
5.225	2.6125	0	-2	-1	-1	0	-1	-2	-1
5.23333	2.61666	0	-2	-1	-1	-1	-1	-2	-1
5.24167	2.62084	0	-2	-1	-1	-1	-1	-2	-2
5.25	2.625	1	-1	0	-1	-2	-1	-2	-2
5.25833	2.62916	1	0	0	-1	-2	-1	-2	-2
5.26667	2.63334	1	1	0	-1	-1	-1	-2	-2
5.275	2.6375	0	1	0	-1	-1	-1	-2	-1
5.28333	2.64167	0	1	-1	0	-1	0	-2	-1
5.29167	2.64583	0	1	-1	1	-2	0	-2	-1
5.3	2.65	0	1	-1	1	-2	1	-2	-1
5.30833	2.65416	0	0	-1	0	-2	2	-2	-1
5.31667	2.65834	-1	0	0	0	-2	1	-2	-1
5.325	2.6625	-1	0	-1	0	-2	1	-2	-1
5.33333	2.66667	-1	0	-1	1	-3	0	-1	-2
5.34167	2.67083	-1	0	-1	2	-3	0	-2	-2
5.35	2.675	-1	1	-1	1	-3	0	-2	-2
5.35833	2.67916	-1	1	-1	1	-3	-1	-2	-2
5.36667	2.68334	0	0	-1	0	-2	-1	-2	-2
5.375	2.6875	0	0	-2	-1	-2	-1	-2	-1
5.38333	2.69166	1	-1	-3	-1	-1	-1	-2	-1
5.39167	2.69584	1	-1	-3	-1	-1	-1	-2	0
5.4	2.7	1	-1	-3	-1	0	0	-2	0
5.40833	2.70417	1	-1	-2	-1	0	0	-2	0
5.41667	2.70833	0	-1	-2	-2	-1	0	-1	0
5.425	2.7125	-1	0	-1	-2	-1	0	-2	0
5.43333	2.71666	-1	0	-1	-2	-1	0	-2	0
5.44167	2.72084	-1	0	-1	-1	-1	0	-2	0
5.45	2.725	-1	0	-1	-1	-2	-1	-2	0
5.45833	2.72917	0	0	-1	-1	-2	-2	-2	0
5.46667	2.73333	0	0	-1	-1	-2	-2	-2	0
5.475	2.7375	0	0	-2	-1	-2	-1	-3	0
5.48333	2.74166	0	0	-2	0	-2	-1	-2	0
5.49167	2.74584	0	1	-2	0	-2	0	-2	-1
5.5	2.75	0	1	-2	0	-2	-1	-2	-1
5.50833	2.75416	0	1	-1	0	-2	-1	-2	-1
5.51667	2.75834	0	1	-1	0	-2	-1	-2	-1
5.525	2.7625	0	0	0	0	-3	-1	-1	-1
5.53333	2.76667	0	0	0	0	-3	-1	-1	0
5.54167	2.77083	0	0	0	-1	-2	-2	-1	-1
5.55	2.775	0	0	-1	-1	-2	-2	-2	0
5.55833	2.77916	0	-1	-1	-1	-2	-2	-2	0
5.56667	2.78334	0	0	-1	-1	-2	-3	-2	0
5.575	2.7875	0	0	-1	-1	-3	-3	-2	0
5.58333	2.79167	0	0	-1	-2	-3	-2	-2	0
5.59167	2.79583	0	0	-2	-1	-3	-2	-2	0
5.6	2.8	-1	-1	-3	0	-3	-1	-2	0
5.60833	2.80416	-1	-1	-2	0	-3	-1	-2	1
5.61667	2.80834	0	-1	-2	0	-3	-1	-2	1
5.625	2.8125	0	0	-2	0	-3	-1	-2	1
5.63333	2.81666	0	0	-2	0	-3	-1	-2	1
5.64167	2.82084	0	0	-2	-1	-3	-1	-2	0
5.65	2.825	-1	0	-2	-1	-3	-2	-2	-1
5.65833	2.82917	-1	0	-1	-1	-3	-3	-1	-1
5.66667	2.83333	-1	0	-1	-1	-2	-3	0	-1
5.675	2.8375	-1	0	-1	0	-2	-3	0	-1
5.68333	2.84166	-1	0	-1	0	-2	-2	0	-1
5.69167	2.84584	0	0	0	1	-1	-1	-1	-1
5.7	2.85	0	0	0	1	-1	0	-1	-1
5.70833	2.85417	0	0	0	1	-1	0	-2	-1
5.71667	2.85833	0	0	0	1	-2	0	-2	0
5.725	2.8625	0	1	-1	0	-2	-1	-2	0
5.73333	2.86666	0	1	-1	0	-2	-2	-2	0
5.74167	2.87084	1	2	-1	0	-2	-2	-1	1
5.75	2.875	1	2	-1	0	-2	-2	-2	1
5.75833	2.87916	0	2	-1	0	-2	-1	-2	1
5.76667	2.88334	0	2	-1	0	-2	-1	-2	0
5.775	2.8875	0	2	-1	0	-2	-1	-2	-1
5.78333	2.89167	-1	2	-1	0	-2	-1	-2	-1
5.79167	2.89583	-1	2	-1	1	-2	-1	-2	0
5.8	2.9	-1	2	-2	1	-3	-1	-2	0
5.80833	2.90416	-1	2	-2	0	-3	-1	-2	0
5.81667	2.90834	-1	1	-2	-1	-2	0	-2	1
5.825	2.9125	0	1	-2	-1	-2	0	-2	1
5.83333	2.91667	1	1	-2	-2	-2	0	-2	0
5.84167	2.92083	1	0	-2	-1	-2	0	-2	0
5.85	2.925	2	0	-2	-1	-2	0	-2	0
5.85833	2.92916	2	-1	-2	-1	-2	-1	-2	-1
5.86667	2.93334	1	0	-1	-1	-2	-1	-3	-1
5.875	2.9375	1	0	-1	-1	-2	-1	-2	-1
5.88333	2.94166	1	1	-1	-1	-2	-1	-1	-1
5.89167	2.94584	1	1	-2	-1	-1	-1	-1	-1
5.9	2.95	0	1	-2	-2	-1	0	-1	-1
5.90833	2.95417	0	1	-2	-2	-1	0	-1	-1
5.91667	2.95833	0	1	-3	-2	-1	0	-1	0
5.925	2.9625	0	0	-3	-2	-2	0	0	0
5.93333	2.96666	0	0	-3	-2	-2	1	0	0
5.94167	2.97084	0	0	-3	-1	-2	1	-1	-1
5.95	2.975	0	0	-2	-1	-2	0	-1	-1
5.95833	2.97917	0	0	-2	-1	-2	0	-1	-2
5.96667	2.98333	0	0	-2	-1	-2	0	-1	-2
5.975	2.9875	0	0	-2	-1	-2	0	-1	-2
5.98333	2.99166	1	0	-2	-1	-2	0	-2	-1
5.99167	2.99584	1	0	-1	-1	-3	0	-2	-2
6	3	2	0	-2	0	-2	0	-2	-1
6.00833	3.00416	2	0	-2	0	-3	-1	-2	-1
6.01667	3.00834	2	0	-2	0	-3	-1	-2	-1
6.025	3.0125	2	1	-1	0	-3	-1	-2	-1
6.03333	3.01667	1	1	-1	1	-3	-1	-2	0
6.04167	3.02083	0	0	-1	1	-3	-1	-2	0
6.05	3.025	0	0	-1	0	-3	-1	-1	0
6.05833	3.02916	1	0	-2	0	-3	-1	-1	-1
6.06667	3.03334	1	0	-2	-1	-2	-1	-1	-1
6.075	3.0375	1	0	-2	-1	-2	-1	-2	0
6.08333	3.04167	0	-1	-2	0	-2	-1	-2	0
6.09167	3.04583	-1	-1	-2	0	-3	-1	-2	-1
6.1	3.05	-1	-1	-3	0	-2	-1	-3	-1
6.10833	3.05416	0	-2	-3	0	-2	-1	-2	-1
6.11667	3.05834	0	-2	-2	-1	-2	-1	-1	0
6.125	3.0625	1	-2	-2	-2	-3	0	0	0
6.13333	3.06666	1	-2	-2	-2	-3	0	0	0
6.14167	3.07084	1	-2	-2	-1	-2	-1	-1	0
6.15	3.075	0	-1	-2	-1	-2	-2	-1	0
6.15833	3.07917	0	-1	-2	-1	-3	-2	-2	1
6.16667	3.08333	0	-2	-2	0	-3	-2	-2	1
6.175	3.0875	0	-2	-2	0	-3	-2	-2	1
6.18333	3.09166	0	-1	-2	0	-3	-2	-1	1
6.19167	3.09584	0	-1	-2	0	-3	-2	-1	0
6.2	3.1	0	-2	-2	0	-3	-2	-1	0
6.20833	3.10417	0	-1	-3	0	-3	-2	-1	0
6.21667	3.10833	0	-1	-3	0	-2	-2	0	0
6.225	3.1125	0	-1	-3	0	-2	-2	0	0
6.23333	3.11666	0	-1	-2	0	-2	-2	0	0
6.24167	3.12084	0	-1	-1	0	-3	-2	-1	0
6.25	3.125	1	-1	-1	0	-3	-1	-1	0
6.25833	3.12916	1	-1	0	0	-3	-1	-1	0
6.26667	3.13334	2	-2	0	-1	-3	-2	-1	0
6.275	3.1375	2	-2	-1	-1	-3	-2	-2	0
6.28333	3.14167	2	-2	-2	-1	-3	-2	-2	0
6.29167	3.14583	2	-2	-2	-1	-3	-2	-3	0
6.3	3.15	2	-2	-2	-1	-3	-3	-3	0
6.30833	3.15416	2	-2	-2	-1	-3	-3	-2	0
6.31667	3.15834	2	-2	-2	-1	-3	-2	-1	0
6.325	3.1625	1	-1	-2	-1	-2	-2	-1	-1
6.33333	3.16667	1	0	-2	-1	-2	-2	-1	-1
6.34167	3.17083	1	0	-1	-1	-3	-1	-1	-1
6.35	3.175	2	0	-1	-1	-3	-1	-1	0
6.35833	3.17916	2	0	-1	-1	-3	-1	-1	-1
6.36667	3.18334	2	0	-1	-1	-3	-1	-1	-1
6.375	3.1875	2	0	-2	-1	-3	-1	-1	-1
6.38333	3.19166	2	-1	-2	-1	-2	-1	-1	-1
6.39167	3.19584	1	-1	-2	-1	-2	-1	-1	-1
6.4	3.2	1	0	-2	-1	-2	-1	-1	-1
6.40833	3.20417	1	0	-1	0	-3	0	0	-1
6.41667	3.20833	1	0	-1	0	-3	0	0	-1
6.425	3.2125	1	0	-1	0	-4	0	0	0
6.43333	3.21666	1	0	0	0	-3	-1	0	-1
6.44167	3.22084	1	-1	0	0	-3	-1	0	-1
6.45	3.225	1	-2	0	0	-3	-1	1	-1
6.45833	3.22917	0	-2	-1	0	-2	-1	0	0
6.46667	3.23333	0	-2	-2	0	-2	-1	0	0
6.475	3.2375	0	-2	-2	-1	-1	-1	-1	1
6.48333	3.24166	1	-2	-2	-1	-1	-1	-2	1
6.49167	3.24584	1	-1	-1	-1	-1	-1	-1	1
6.5	3.25	1	-2	-1	-1	-1	-1	-1	2
6.50833	3.25416	1	-2	-1	-1	-2	-2	0	2
6.51667	3.25834	1	-1	-1	-2	-2	-2	0	1
6.525	3.2625	1	-1	-1	-2	-2	-1	0	0
6.53333	3.26667	0	-2	-1	-3	-3	0	0	-1
6.54167	3.27083	0	-2	-2	-3	-3	0	-1	-1
6.55	3.275	-1	-1	-2	-2	-4	0	-1	-1
6.55833	3.27916	-1	-1	-2	-2	-4	0	-1	-1
6.56667	3.28334	-1	-1	-2	-1	-4	0	0	0
6.575	3.2875	0	-1	-1	-1	-4	0	0	0
6.58333	3.29167	1	0	-1	-1	-3	0	-1	0
6.59167	3.29583	1	0	-2	-2	-2	0	-1	0
6.6	3.3	1	0	-2	-2	-2	0	-1	-1
6.60833	3.30416	1	-1	-3	-1	-2	0	-1	-1
6.61667	3.30834	0	-1	-3	-1	-2	0	-2	0
6.625	3.3125	0	-1	-2	-1	-2	0	-2	1
6.63333	3.31666	-1	-1	-2	0	-2	-1	-2	1
6.64167	3.32084	-1	-1	-2	-1	-1	-1	-2	1
6.65	3.325	0	-1	-2	-1	-1	-2	-1	1
6.65833	3.32917	0	-1	-2	-1	-1	-2	-1	1
6.66667	3.33333	0	-1	-2	-2	-2	-2	-2	1
6.675	3.3375	0	-1	-2	-2	-2	-1	-2	2
6.68333	3.34166	-1	-1	-2	-2	-3	-1	-2	2
6.69167	3.34584	-1	-1	-1	-2	-3	-1	-2	2
6.7	3.35	-1	-1	-1	-2	-3	-2	-1	1
6.70833	3.35417	0	-2	-1	-2	-3	-2	0	1
6.71667	3.35833	1	-2	-1	-2	-3	-2	0	1
6.725	3.3625	1	-2	-2	-2	-2	-2	0	1
6.73333	3.36666	0	-2	-2	-2	-2	-2	0	1
6.74167	3.37084	0	-2	-2	-2	-1	-1	0	1
6.75	3.375	1	-2	-1	-1	-1	-1	0	1
6.75833	3.37916	1	-2	-1	-1	-1	0	0	1
6.76667	3.38334	2	-2	-1	-1	-1	-1	-1	0
6.775	3.3875	2	-2	-1	-1	-2	-1	-1	-1
6.78333	3.39167	2	-1	-1	-1	-2	-1	-1	-1
6.79167	3.39583	2	-1	-1	-1	-2	-1	-1	0
6.8	3.4	2	-2	-1	-1	-2	-1	-1	0
6.80833	3.40416	2	-2	-1	-1	-2	0	-1	1
6.81667	3.40834	2	-2	-1	0	-2	0	-1	1
6.825	3.4125	1	-1	-1	-1	-2	-1	-2	1
6.83333	3.41667	1	-1	-1	-1	-1	-1	-1	1
6.84167	3.42083	0	-1	0	-1	-1	-1	-1	0
6.85	3.425	0	-1	0	-1	-1	-1	-1	-1
6.85833	3.42916	0	-1	0	-1	-2	-2	0	-1
6.86667	3.43334	0	-1	0	-1	-2	-2	0	-1
6.875	3.4375	1	-1	-1	-1	-2	-2	0	-1
6.88333	3.44166	1	-1	-1	0	-2	-3	1	-1
6.89167	3.44584	1	-1	-2	1	-2	-3	0	0
6.9	3.45	1	-1	-2	1	-2	-3	-1	0
6.90833	3.45417	1	-1	-1	1	-1	-2	-2	0
6.91667	3.45833	1	-1	-1	0	-1	-1	-2	0
6.925	3.4625	1	-1	-1	0	-2	0	-2	-1
6.93333	3.46666	1	-1	-1	-1	-1	-1	-1	-1
6.94167	3.47084	1	-1	-2	-1	-2	-1	-2	0
6.95	3.475	0	-1	-2	-1	-2	-2	-2	0
6.95833	3.47917	0	0	-2	-1	-2	-2	-2	0
6.96667	3.48333	1	0	-1	-1	-3	-2	-2	1
6.975	3.4875	1	0	-1	-1	-3	-1	-2	1
6.98333	3.49166	1	-1	-1	-2	-3	0	-2	1
6.99167	3.49584	1	-1	-1	-3	-3	0	-2	1
7	3.5	2	-2	-1	-3	-3	-1	-3	2
7.00833	3.50416	2	-2	-1	-2	-4	-1	-3	2
7.01667	3.50834	2	-2	0	-2	-4	-1	-3	1
7.025	3.5125	2	-2	0	-2	-4	-1	-3	0
7.03333	3.51667	2	-3	-1	-2	-4	-1	-3	0
7.04167	3.52083	2	-2	-1	-3	-4	-1	-3	-1
7.05	3.525	2	-2	-1	-3	-5	-1	-3	0
7.05833	3.52916	1	-1	-1	-3	-4	-1	-3	0
7.06667	3.53334	1	-1	-1	-2	-4	-2	-2	0
7.075	3.5375	1	-1	-2	-2	-4	-2	-2	0
7.08333	3.54167	1	-1	-2	-2	-4	-1	-2	0
7.09167	3.54583	1	-1	-2	-1	-4	-1	-2	0
7.1	3.55	1	-1	-2	-1	-4	-1	-2	-1
7.10833	3.55416	1	-1	-2	-1	-4	-1	-2	-1
7.11667	3.55834	1	0	-2	-1	-2	-2	-2	-1
7.125	3.5625	1	-1	-2	-1	-1	-2	-1	-1
7.13333	3.56666	2	-1	-2	-1	-1	-2	-2	-1
7.14167	3.57084	2	-2	-2	-1	-1	-2	-2	-1
7.15	3.575	1	-2	-1	0	-2	-2	-2	0
7.15833	3.57917	1	-1	-1	0	-2	-1	-2	0
7.16667	3.58333	1	-1	-1	0	-2	-1	-2	0
7.175	3.5875	1	-1	-1	0	-2	0	-3	0
7.18333	3.59166	1	-1	-1	-1	-2	0	-3	0
7.19167	3.59584	1	-2	-1	-1	-2	0	-3	0
7.2	3.6	1	-1	-1	-2	-2	-1	-3	1
7.20833	3.60417	2	-1	-1	-2	-2	-1	-2	2
7.21667	3.60833	2	0	0	-1	-2	-1	-2	1
7.225	3.6125	2	0	0	0	-2	-1	-2	1
7.23333	3.61666	1	0	0	0	-3	-1	-2	1
7.24167	3.62084	0	0	-1	1	-3	-1	-3	0
7.25	3.625	0	0	-1	1	-3	0	-3	1
7.25833	3.62916	0	1	-1	1	-3	0	-3	1
7.26667	3.63334	0	1	-1	1	-3	0	-3	1
7.275	3.6375	0	0	-1	0	-3	-1	-3	0
7.28333	3.64167	0	-1	-1	0	-3	-1	-3	0
7.29167	3.64583	0	-1	-1	0	-3	-2	-3	0
7.3	3.65	0	-1	-1	0	-3	-2	-3	0
7.30833	3.65416	1	0	-1	0	-3	-2	-3	0
7.31667	3.65834	1	0	0	0	-2	-2	-3	-1
7.325	3.6625	1	0	0	0	-2	-2	-3	0
7.33333	3.66667	1	0	0	0	-1	-2	-3	0
7.34167	3.67083	0	0	0	0	-1	-1	-3	1
7.35	3.675	0	1	-1	0	-2	-2	-3	2
7.35833	3.67916	1	1	-1	0	-2	-2	-3	2
7.36667	3.68334	1	0	-1	0	-2	-2	-4	2
7.375	3.6875	1	0	-2	0	-3	-1	-4	2
7.38333	3.69166	0	-1	-3	0	-3	-1	-4	1
7.39167	3.69584	0	-1	-3	0	-3	-1	-4	1
7.4	3.7	-1	-1	-3	1	-4	-1	-4	0
7.40833	3.70417	-1	-1	-2	1	-4	-1	-3	0
7.41667	3.70833	0	-1	-2	1	-3	-1	-3	0
7.425	3.7125	0	-2	-2	1	-3	-1	-3	0
7.43333	3.71666	0	-1	-2	0	-2	-2	-3	0
7.44167	3.72084	0	-1	-2	0	-2	-1	-3	0
7.45	3.725	-1	0	-2	0	-1	-1	-3	0
7.45833	3.72917	-1	1	-2	0	-1	-2	-3	0
7.46667	3.73333	0	1	-3	0	-1	-2	-3	0
7.475	3.7375	0	0	-3	0	-1	-2	-3	-1
7.48333	3.74166	0	0	-3	0	-1	-2	-3	-1
7.49167	3.74584	0	0	-3	0	-1	-2	-3	-1
7.5	3.75	0	-1	-2	-1	-1	-3	-3	-1
7.50833	3.75416	0	-1	-1	-1	-1	-3	-3	-1
7.51667	3.75834	1	-1	-1	-1	-2	-3	-3	0
7.525	3.7625	1	-1	-1	-1	-2	-3	-3	-1
7.53333	3.76667	1	-2	-1	-1	-2	-2	-3	-1
7.54167	3.77083	0	-2	-1	-2	-2	-1	-3	-1
7.55	3.775	0	-2	-1	-1	-2	0	-3	-1
7.55833	3.77916	0	-2	-1	-1	-2	0	-2	-1
7.56667	3.78334	0	-1	-1	-1	-2	0	-2	-1
7.575	3.7875	0	-1	-2	-1	-2	-1	-2	-1
7.58333	3.79167	0	-1	-1	0	-2	-2	-2	0
7.59167	3.79583	0	-1	-1	-1	-2	-2	-3	0
7.6	3.8	0	-1	-1	-1	-1	-2	-3	1
7.60833	3.80416	-1	-1	-1	-2	-1	-2	-3	1
7.61667	3.80834	-1	-1	-1	-1	0	-2	-3	1
7.625	3.8125	0	-1	-1	0	0	-2	-3	1
7.63333	3.81666	-1	-2	-2	1	-1	-2	-3	0
7.64167	3.82084	-1	-2	-2	1	-1	-2	-2	0
7.65	3.825	0	-2	-3	0	-1	-2	-2	-1
7.65833	3.82917	0	-2	-3	-1	-1	-3	-2	0
7.66667	3.83333	1	-2	-3	-1	-1	-3	-3	0
7.675	3.8375	1	-2	-4	-2	-1	-4	-3	1
7.68333	3.84166	2	-2	-3	-2	-1	-4	-2	1
7.69167	3.84584	2	-2	-3	-2	-1	-4	-2	2
7.7	3.85	2	-1	-2	-2	-1	-3	-2	1
7.70833	3.85417	1	-1	-2	-2	-1	-3	-3	1
7.71667	3.85833	1	-1	-2	-2	-1	-2	-3	1
7.725	3.8625	1	-2	-1	-1	-1	-1	-2	1
7.73333	3.86666	1	-1	-1	-1	-2	-1	-2	2
7.74167	3.87084	1	-2	-2	-1	-2	-1	-1	1
7.75	3.875	1	-2	-2	-2	-3	-1	-1	1
7.75833	3.87916	1	-2	-2	-2	-3	-1	-1	1
7.76667	3.88334	1	-1	-3	-2	-2	-1	-1	0
7.775	3.8875	1	-1	-3	-1	-2	-1	-2	0
7.78333	3.89167	0	-1	-3	-1	-1	-2	-2	0
7.79167	3.89583	0	-1	-3	0	-1	-3	-3	-1
7.8	3.9	-1	-1	-2	-1	-1	-3	-3	-1
7.80833	3.90416	-1	-1	-2	-1	-1	-2	-3	-1
7.81667	3.90834	-1	0	-2	-1	-1	-2	-2	-1
7.825	3.9125	-1	0	-2	-1	-1	-1	-2	0
7.83333	3.91667	-1	0	-3	-1	-1	-1	-2	0
7.84167	3.92083	-1	-1	-3	-1	-2	-1	-2	0
7.85	3.925	0	-1	-3	-1	-3	-1	-1	1
7.85833	3.92916	1	-1	-3	-1	-3	-1	-1	1
7.86667	3.93334	2	-2	-2	-1	-3	-1	-1	2
7.875	3.9375	2	-3	-2	-1	-2	-1	-2	2
7.88333	3.94166	2	-3	-2	-1	-1	-2	-3	1
7.89167	3.94584	2	-3	-2	-2	-1	-1	-3	1
7.9	3.95	2	-3	-2	-1	-1	-1	-3	2
7.90833	3.95417	1	-3	-3	-1	-1	-1	-3	1
7.91667	3.95833	1	-2	-3	-2	-2	-1	-3	1
7.925	3.9625	0	-1	-3	-2	-2	-1	-3	0
7.93333	3.96666	0	-1	-4	-1	-2	-1	-3	0
7.94167	3.97084	0	0	-4	-1	-1	-1	-2	0
7.95	3.975	0	0	-4	-1	-1	-1	-2	0
7.95833	3.97917	0	-1	-4	-1	-2	-1	-3	0
7.96667	3.98333	0	-2	-3	-1	-2	-1	-3	0
7.975	3.9875	-1	-2	-3	-1	-3	-1	-3	0
7.98333	3.99166	-1	-2	-3	-1	-3	-1	-3	-1
7.99167	3.99584	-1	-1	-3	-2	-3	0	-2	-1
8	4	0	-1	-3	-2	-3	0	-2	-1
8.00833	4.00417	0	0	-3	-2	-2	-1	-3	0
8.01667	4.00833	0	0	-3	-2	-2	-1	-3	0
8.025	4.0125	0	-1	-4	-2	-2	0	-3	-1
8.03333	4.01666	0	-1	-4	-2	-2	0	-2	-1
8.04167	4.02083	-1	-2	-4	-3	-2	0	-2	-1
8.05	4.025	-1	-2	-4	-3	-2	0	-1	0
8.05833	4.02916	-1	-2	-4	-2	-2	0	-1	0
8.06667	4.03334	-1	-2	-4	-1	-1	-1	-1	0
8.075	4.0375	-1	-2	-3	-1	-1	-1	-1	1
8.08333	4.04167	-1	-2	-3	-1	-1	-1	-1	0
8.09167	4.04584	-1	-2	-2	-1	-2	-1	-1	0
8.1	4.05	-2	-2	-2	-2	-2	-1	-2	0
8.10833	4.05417	-2	-1	-2	-3	-3	-1	-3	0
8.11667	4.05833	-3	-1	-2	-3	-3	-1	-3	0
8.125	4.0625	-3	-1	-2	-3	-3	-2	-4	0
8.13333	4.06667	-3	-1	-2	-3	-3	-1	-4	0
8.14167	4.07083	-3	-1	-2	-3	-3	-1	-4	0
8.15	4.075	-2	-1	-2	-3	-3	-1	-4	0
8.15833	4.07916	-1	-1	-2	-3	-3	-1	-3	0
8.16667	4.08333	0	-1	-2	-3	-3	-2	-3	0
8.175	4.0875	0	0	-2	-3	-3	-2	-3	-1
8.18333	4.09166	0	0	-2	-3	-2	-1	-3	-1
8.19167	4.09584	0	0	-2	-2	-2	-1	-4	-1
8.2	4.1	0	0	-2	-2	-2	-1	-3	0
8.20833	4.10417	0	-1	-2	-1	-2	0	-3	0
8.21667	4.10834	0	-2	-2	-1	-2	0	-3	0
8.225	4.1125	1	-2	-2	-1	-2	-1	-2	0
8.23333	4.11667	1	-2	-3	-2	-2	-1	-2	1
8.24167	4.12083	0	-2	-3	-2	-2	0	-3	0
8.25	4.125	0	-3	-2	-3	-3	1	-3	-1
8.25833	4.12917	0	-3	-2	-3	-3	1	-4	-1
8.26667	4.13333	0	-3	-2	-3	-4	0	-4	-1
8.275	4.1375	0	-4	-2	-3	-4	-1	-4	-1
8.28333	4.14166	0	-3	-3	-3	-4	-1	-4	0
8.29167	4.14583	0	-3	-3	-3	-3	-1	-4	0
8.3	4.15	0	-2	-3	-3	-2	0	-4	1
8.30833	4.15416	-1	-2	-3	-2	-3	0	-3	1
8.31667	4.15834	-1	-2	-4	-1	-3	-1	-2	1
8.325	4.1625	-1	-2	-3	-1	-3	-1	-1	1
8.33333	4.16667	-1	-2	-3	-1	-3	-2	-1	0
8.34167	4.17084	0	-1	-3	-2	-3	-2	-1	0
8.35	4.175	0	-2	-3	-2	-3	-2	-1	0
8.35833	4.17917	0	-2	-3	-2	-3	-2	-1	1
8.36667	4.18333	0	-2	-3	-1	-3	-1	-2	1
8.375	4.1875	-1	-2	-3	-1	-3	-1	-2	1
8.38333	4.19167	0	-2	-3	-1	-2	-1	-2	1
8.39167	4.19583	0	-2	-3	-1	-2	0	-3	1
8.4	4.2	0	-2	-2	-1	-2	0	-3	1
8.40833	4.20416	0	-2	-1	-2	-1	0	-3	1
8.41667	4.20833	0	-2	-1	-2	0	0	-2	1
8.425	4.2125	0	-2	-1	-2	0	0	-2	0
8.43333	4.21666	1	-1	-2	-3	0	0	-2	0
8.44167	4.22084	2	-1	-2	-3	0	0	-2	0
8.45	4.225	1	-1	-2	-3	-1	0	-2	0
8.45833	4.22917	1	-1	-2	-3	-1	0	-2	0
8.46667	4.23334	0	-1	-3	-3	-1	-1	-2	0
8.475	4.2375	0	-2	-3	-2	-1	-1	-2	0
8.48333	4.24167	0	-2	-3	-2	-2	-2	-2	1
8.49167	4.24583	0	-2	-3	-2	-2	-2	-2	1
8.5	4.25	0	-2	-2	-2	-3	-2	-2	0
8.50833	4.25417	0	-2	-2	-1	-3	-2	-2	0
8.51667	4.25833	1	-1	-2	-1	-3	-2	-2	0
8.525	4.2625	0	-2	-1	-1	-3	-2	-1	0
8.53333	4.26666	0	-2	-1	-1	-3	-2	-1	0
8.54167	4.27083	1	-3	-1	-1	-2	-2	-1	0
8.55	4.275	1	-3	-1	-2	-2	-2	-2	0
8.55833	4.27916	0	-2	-1	-1	-2	-2	-2	0
8.56667	4.28334	0	-2	-2	-1	-2	-2	-1	-1
8.575	4.2875	0	-2	-2	-2	-2	-1	-1	-1
8.58333	4.29167	0	-2	-2	-2	-2	-1	0	-1
8.59167	4.29584	0	-2	-3	-2	-2	-1	-1	-1
8.6	4.3	0	-2	-3	-1	-2	-1	-1	-1
8.60833	4.30417	1	-2	-3	-1	-2	-1	-1	0
8.61667	4.30833	2	-2	-3	-1	-3	-1	-1	0
8.625	4.3125	2	-2	-3	0	-2	-1	-2	0
8.63333	4.31667	2	-1	-4	0	-2	0	-2	0
8.64167	4.32083	2	-1	-4	0	-2	0	-2	1
8.65	4.325	2	-1	-3	-1	-2	-1	-2	1
8.65833	4.32916	1	-2	-2	-1	-2	-1	-2	1
8.66667	4.33333	0	-2	-2	-2	-2	-2	-2	0
8.675	4.3375	0	-2	-3	-2	-2	-2	-2	0
8.68333	4.34166	-1	-2	-4	-2	-2	-2	-2	0
8.69167	4.34584	-1	-2	-4	-2	-2	-2	-1	0
8.7	4.35	-1	-2	-5	-1	-2	-2	-1	0
8.70833	4.35417	-1	-2	-5	-1	-2	-2	-1	0
8.71667	4.35834	-1	-2	-4	0	-2	-2	-1	1
8.725	4.3625	-1	-2	-4	0	-3	-2	-1	1
8.73333	4.36667	0	-2	-4	0	-3	-2	-2	0
8.74167	4.37083	0	-3	-4	0	-4	-1	-1	0
8.75	4.375	0	-3	-4	-1	-3	-2	-1	-1
8.75833	4.37917	0	-3	-4	-1	-3	-2	0	-2
8.76667	4.38333	0	-2	-3	-1	-2	-2	0	-2
8.775	4.3875	0	-2	-4	0	-2	-2	0	-1
8.78333	4.39166	0	-2	-4	0	-2	-2	0	-1
8.79167	4.39583	1	-2	-4	1	-2	-1	-1	-1
8.8	4.4	1	-1	-4	1	-2	-1	-1	-1
8.80833	4.40416	1	0	-4	1	-3	-1	-1	-1
8.81667	4.40834	1	0	-4	1	-3	-1	-1	-1
8.825	4.4125	2	0	-4	0	-2	-1	-2	-1
8.83333	4.41667	2	0	-3	0	-2	-1	-2	0
8.84167	4.42084	2	-1	-4	1	-1	-1	-2	-1
8.85	4.425	2	-1	-4	1	-1	-1	-2	-1
8.85833	4.42917	1	-2	-4	1	-1	-2	-2	-1
8.86667	4.43333	1	-2	-4	1	-1	-2	-2	-1
8.875	4.4375	0	-1	-4	1	-2	-2	-2	0
8.88333	4.44167	0	-1	-4	1	-1	-2	-1	0
8.89167	4.44583	0	-1	-4	1	-1	-3	-1	0
8.9	4.45	-1	-1	-4	1	-2	-3	-1	1
8.90833	4.45416	-1	-2	-3	0	-2	-3	-1	1
8.91667	4.45833	0	-2	-3	1	-3	-3	-1	1
8.925	4.4625	0	-2	-3	1	-3	-3	-1	0
8.93333	4.46666	0	-2	-4	1	-3	-3	-1	0
8.94167	4.47084	0	-1	-4	1	-2	-2	-1	0
8.95	4.475	-1	-1	-5	1	-2	-1	-1	-1
8.95833	4.47917	-1	-1	-5	1	-3	-1	0	-2
8.96667	4.48334	-1	-1	-4	1	-3	-1	0	-2
8.975	4.4875	0	-1	-4	0	-2	-1	0	-2
8.98333	4.49167	0	-1	-4	0	-2	-1	0	-2
8.99167	4.49583	0	-2	-3	0	-2	0	-1	-1
9	4.5	1	-2	-3	-1	-2	0	-1	0
9.00833	4.50417	1	-3	-2	-1	-2	0	-1	0
9.01667	4.50833	1	-3	-3	-1	-2	-1	-1	0
9.025	4.5125	1	-3	-4	-1	-3	-1	0	-1
9.03333	4.51666	2	-3	-4	-1	-4	-1	0	-1
9.04167	4.52083	2	-3	-5	-1	-4	-2	0	-1
9.05	4.525	2	-2	-5	-1	-4	-2	0	-2
9.05833	4.52916	2	-2	-5	-1	-4	-1	-1	-2
9.06667	4.53334	2	-1	-5	0	-4	-1	-1	-2
9.075	4.5375	2	-1	-4	0	-3	0	-2	-3
9.08333	4.54167	1	-1	-4	0	-3	0	-2	-3
9.09167	4.54584	1	-1	-4	0	-2	0	-2	-2
9.1	4.55	1	-1	-4	-1	-2	0	-2	-2
9.10833	4.55417	1	-1	-4	-2	-2	-1	-1	-1
9.11667	4.55833	1	-1	-4	-2	-3	-1	-1	0
9.125	4.5625	1	-1	-4	-3	-2	-2	-1	0
9.13333	4.56667	1	-1	-4	-3	-2	-2	-2	0
9.14167	4.57083	1	-1	-4	-3	-2	-1	-1	-1
9.15	4.575	1	0	-3	-3	-3	0	-1	-1
9.15833	4.57916	1	0	-3	-2	-2	0	-1	-2
9.16667	4.58333	1	0	-3	-2	-2	0	0	-2
9.175	4.5875	1	-1	-3	-1	-2	0	0	-2
9.18333	4.59166	1	0	-3	-1	-3	-1	-1	-2
9.19167	4.59584	1	0	-3	0	-3	-1	-1	-2
9.2	4.6	1	0	-3	0	-3	-1	-1	-2
9.20833	4.60417	1	0	-3	0	-3	-1	0	-2
9.21667	4.60834	1	-1	-3	1	-2	-1	0	-2
9.225	4.6125	1	-1	-2	1	-2	-1	0	-2
9.23333	4.61667	1	-2	-3	1	-2	-1	-1	-2
9.24167	4.62083	1	-2	-3	1	-2	-2	-1	-2
9.25	4.625	1	-3	-3	1	-2	-2	0	-2
9.25833	4.62917	1	-2	-4	0	-3	-2	0	-1
9.26667	4.63333	1	-1	-4	0	-3	-2	-1	-1
9.275	4.6375	1	-1	-4	0	-4	-2	-1	0
9.28333	4.64166	1	-1	-5	-1	-4	-1	0	0
9.29167	4.64583	1	-1	-5	-1	-4	-1	0	-1
9.3	4.65	1	-1	-5	-1	-4	-1	0	-1
9.30833	4.65416	1	-2	-5	-1	-4	-1	0	-2
9.31667	4.65834	0	-2	-4	0	-3	-2	-1	-1
9.325	4.6625	0	-2	-4	0	-2	-2	-1	-2
9.33333	4.66667	0	-2	-4	0	-2	-2	-2	-2
9.34167	4.67084	0	-3	-4	-1	-3	-2	-3	-2
9.35	4.675	0	-3	-4	-1	-4	-1	-3	-1
9.35833	4.67917	0	-3	-4	-1	-4	-1	-3	-1
9.36667	4.68333	0	-3	-4	0	-4	-2	-3	-1
9.375	4.6875	0	-3	-4	0	-3	-2	-2	-1
9.38333	4.69167	0	-2	-4	0	-3	-1	-2	-1
9.39167	4.69583	0	-2	-4	1	-2	-2	-1	-2
9.4	4.7	1	-2	-4	1	-2	-2	-1	-2
9.40833	4.70416	1	-2	-3	1	-1	-2	-1	-2
9.41667	4.70833	1	-2	-3	0	-2	-2	-1	-2
9.425	4.7125	0	-1	-3	0	-2	-2	-1	-1
9.43333	4.71666	0	-1	-3	0	-2	-1	-1	-1
9.44167	4.72084	0	-1	-2	0	-2	-1	0	-1
9.45	4.725	1	-1	-2	1	-2	-1	0	-1
9.45833	4.72917	1	-1	-2	1	-1	-1	0	-1
9.46667	4.73334	0	-1	-2	2	-2	0	0	-1
9.475	4.7375	0	-1	-3	1	-2	0	-1	-1
9.48333	4.74167	-1	-1	-4	1	-2	0	-1	-1
9.49167	4.74583	-1	-1	-4	0	-2	-1	-2	-1
9.5	4.75	0	-1	-4	0	-1	-1	-2	-1
9.50833	4.75417	0	-1	-4	0	-1	-1	-2	0
9.51667	4.75833	0	-1	-4	0	-1	-1	-2	0
9.525	4.7625	0	-2	-4	0	-2	-1	-1	0
9.53333	4.76666	1	-3	-4	0	-2	-2	-1	-1
9.54167	4.77083	2	-3	-4	0	-2	-2	-1	-1
9.55	4.775	1	-4	-4	-1	-2	-2	0	0
9.55833	4.77916	1	-4	-4	-1	-2	-1	0	0
9.56667	4.78334	1	-3	-4	-1	-2	-1	0	0
9.575	4.7875	1	-3	-4	-1	-3	0	0	1
9.58333	4.79167	1	-3	-5	-1	-2	0	-1	1
9.59167	4.79584	0	-2	-5	0	-2	0	-1	2
9.6	4.8	1	-2	-5	0	-2	0	0	1
9.60833	4.80417	1	-2	-4	0	-2	0	0	0
9.61667	4.80833	1	-2	-4	0	-2	-1	0	-1
9.625	4.8125	0	-2	-4	1	-2	0	-1	-1
9.63333	4.81667	0	-2	-4	0	-3	0	-2	-1
9.64167	4.82083	0	-2	-4	0	-3	0	-2	-1
9.65	4.825	0	-2	-4	1	-3	0	-1	-1
9.65833	4.82916	0	-3	-4	1	-2	0	-1	-1
9.66667	4.83333	1	-3	-3	1	-3	0	-1	-1
9.675	4.8375	1	-3	-3	1	-3	0	-2	0
9.68333	4.84166	1	-3	-3	2	-3	1	-2	0
9.69167	4.84584	1	-3	-3	2	-4	1	-2	0
9.7	4.85	1	-2	-4	2	-3	1	-2	0
9.70833	4.85417	1	-2	-5	2	-3	1	-3	0
9.71667	4.85834	1	-1	-5	2	-2	1	-3	1
9.725	4.8625	0	-1	-5	2	-2	1	-2	0
9.73333	4.86667	0	-2	-4	1	-2	1	-2	0
9.74167	4.87083	0	-3	-3	1	-2	1	-2	-1
9.75	4.875	0	-4	-3	2	-2	1	-2	-2
9.75833	4.87917	-1	-4	-3	2	-2	1	-2	-3
9.76667	4.88333	-1	-3	-3	2	-2	0	-2	-3
9.775	4.8875	-1	-3	-3	2	-2	0	-1	-3
9.78333	4.89166	-1	-3	-3	2	-2	-1	-1	-2
9.79167	4.89583	-1	-3	-3	1	-2	-1	0	-2
9.8	4.9	-1	-4	-3	0	-2	-1	0	-1
9.80833	4.90416	-1	-3	-3	0	-2	0	0	-2
9.81667	4.90834	-1	-3	-3	1	-2	0	0	-2
9.825	4.9125	-1	-3	-3	1	-1	0	0	-2
9.83333	4.91667	-1	-2	-4	2	-2	-1	-1	-2
9.84167	4.92084	-1	-2	-4	2	-2	-1	-1	-2
9.85	4.925	-1	-2	-4	1	-2	0	-2	-2
9.85833	4.92917	-1	-1	-4	1	-2	0	-2	-2
9.86667	4.93333	-1	-1	-4	1	-2	0	-1	-2
9.875	4.9375	-1	-2	-4	1	-2	-1	-1	-2
9.88333	4.94167	-1	-2	-4	1	-2	-1	-1	-1
9.89167	4.94583	-1	-1	-4	1	-2	-1	-1	-1
9.9	4.95	0	-1	-4	1	-2	-1	-2	-1
9.90833	4.95416	0	-1	-4	0	-3	-1	-1	-1
9.91667	4.95833	0	-2	-3	0	-4	-1	-1	-1
9.925	4.9625	1	-2	-3	0	-4	-1	0	-1
9.93333	4.96666	1	-2	-4	0	-3	-2	-1	-1
9.94167	4.97084	0	-2	-4	0	-3	-2	-1	-2
9.95	4.975	0	-2	-4	0	-3	-2	-2	-1
9.95833	4.97917	0	-2	-3	0	-3	-2	-2	-1
9.96667	4.98334	1	-1	-3	0	-3	-2	-2	0
9.975	4.9875	2	-1	-3	0	-3	-2	-2	0
9.98333	4.99167	1	-1	-3	0	-3	-2	-2	0
9.99167	4.99583	1	-1	-3	1	-3	-2	-1	-1
10	5	1	0	-3	1	-3	-2	-1	-1
10.0083	5.00417	0	-1	-3	1	-3	-1	-1	0
10.0167	5.00833	0	-1	-4	0	-3	-1	-1	0
10.025	5.0125	0	-2	-4	0	-3	0	-1	1
10.0333	5.01666	0	-2	-5	0	-3	0	-1	0
10.0417	5.02083	0	-2	-5	0	-3	1	-1	0
10.05	5.025	1	-2	-5	1	-3	1	0	1
10.0583	5.02916	0	-3	-5	1	-3	1	0	1
10.0667	5.03334	1	-3	-5	1	-2	1	0	1
10.075	5.0375	1	-3	-4	1	-2	0	0	1
10.0833	5.04167	1	-3	-5	2	-2	-1	0	1
10.0917	5.04584	1	-3	-5	2	-2	-2	0	0
10.1	5.05	1	-2	-6	2	-2	-1	0	0
10.1083	5.05417	2	-2	-6	2	-3	-1	-1	0
10.1167	5.05833	2	-2	-6	2	-3	-2	-1	-1
10.125	5.0625	2	-2	-5	2	-4	-2	-1	-2
10.1333	5.06667	2	-2	-6	2	-3	-1	0	-1
10.1417	5.07083	1	-3	-6	2	-3	-1	0	-1
10.15	5.075	1	-3	-6	2	-3	-1	0	0
10.1583	5.07916	1	-3	-6	1	-3	-1	0	1
10.1667	5.08333	1	-3	-5	1	-3	-2	-1	1
10.175	5.0875	1	-2	-5	1	-3	-1	-1	1
10.1833	5.09166	0	-2	-4	0	-2	-2	-1	1
10.1917	5.09584	0	-2	-4	0	-3	-2	-1	1
10.2	5.1	1	-2	-5	0	-3	-1	-1	0
10.2083	5.10417	1	-3	-5	-1	-3	-1	-1	-1
10.2167	5.10834	0	-3	-5	-1	-3	-1	-1	-1
10.225	5.1125	0	-3	-5	-1	-3	-1	0	-2
10.2333	5.11667	1	-3	-5	0	-4	-1	0	-2
10.2417	5.12083	1	-3	-5	0	-4	-2	0	-2
10.25	5.125	1	-4	-5	0	-4	-2	0	-1
10.2583	5.12917	1	-4	-5	0	-4	-2	0	-1
10.2667	5.13333	1	-4	-4	0	-4	-2	0	-1
10.275	5.1375	1	-4	-4	1	-3	-3	0	-1
10.2833	5.14166	2	-3	-4	1	-3	-3	-1	-1
10.2917	5.14583	1	-3	-4	2	-3	-2	-1	-1
10.3	5.15	1	-3	-4	2	-4	-2	-1	-2
10.3083	5.15416	1	-3	-4	1	-4	-1	-1	-2
10.3167	5.15834	1	-3	-3	1	-4	-1	0	-2
10.325	5.1625	2	-3	-3	1	-4	-1	1	-2
10.3333	5.16667	2	-3	-3	1	-4	-1	0	-1
10.3417	5.17084	2	-3	-3	1	-4	-2	0	0
10.35	5.175	2	-3	-3	0	-4	-2	-1	0
10.3583	5.17917	2	-3	-4	0	-3	-2	-1	1
10.3667	5.18333	1	-3	-4	0	-3	-1	0	1
10.375	5.1875	1	-3	-5	0	-2	-1	-1	1
10.3833	5.19167	0	-3	-5	0	-2	-1	-1	0
10.3917	5.19583	1	-3	-5	1	-2	-1	-2	-1
10.4	5.2	1	-2	-5	1	-2	-1	-2	-1
10.4083	5.20416	1	-2	-5	1	-2	-1	-2	-1
10.4167	5.20833	1	-2	-5	1	-3	-1	-1	-1
10.425	5.2125	2	-1	-4	1	-3	-1	-1	-1
10.4333	5.21666	2	-1	-4	2	-3	-1	-2	-1
10.4417	5.22084	2	-2	-3	2	-2	-1	-1	-1
10.45	5.225	1	-2	-3	2	-2	-1	-1	-1
10.4583	5.22917	1	-2	-3	2	-2	-1	-1	-1
10.4667	5.23334	1	-2	-4	2	-3	0	-1	-1
10.475	5.2375	1	-2	-4	3	-2	1	-2	-1
10.4833	5.24167	1	-2	-4	2	-2	1	-2	-2
10.4917	5.24583	1	-2	-4	2	-3	1	-3	-2
10.5	5.25	1	-1	-4	1	-3	1	-3	-1
10.5083	5.25417	1	-1	-4	1	-4	1	-3	-1
10.5167	5.25833	1	0	-4	0	-3	0	-3	0
10.525	5.2625	1	-1	-4	0	-3	0	-3	0
10.5333	5.26666	0	-1	-4	1	-3	0	-2	0
10.5417	5.27083	0	-1	-4	1	-3	-1	-1	-1
10.55	5.275	0	-1	-4	1	-3	-1	-1	-2
10.5583	5.27916	-1	-1	-4	0	-4	-1	-1	-1
10.5667	5.28334	0	-1	-3	-1	-4	-1	-1	-1
10.575	5.2875	0	-2	-3	0	-4	0	-2	-2
10.5833	5.29167	0	-2	-4	0	-4	0	-3	-2
10.5917	5.29584	1	-2	-4	0	-4	0	-3	-2
10.6	5.3	1	-2	-4	0	-4	0	-3	-2
10.6083	5.30417	1	-3	-4	0	-3	0	-3	-2
10.6167	5.30833	1	-2	-4	0	-3	0	-2	-2
10.625	5.3125	1	-2	-3	0	-2	0	-2	-3
10.6333	5.31667	1	-1	-3	0	-3	-1	-2	-3
10.6417	5.32083	1	0	-4	1	-3	-1	-2	-3
10.65	5.325	1	-1	-4	1	-4	0	-1	-2
10.6583	5.32916	1	-1	-5	0	-3	0	-1	-2
10.6667	5.33333	1	-1	-5	0	-3	-1	-1	-2
10.675	5.3375	1	-1	-5	1	-2	-1	-1	-1
10.6833	5.34166	2	-1	-4	1	-2	-1	-1	-1
10.6917	5.34584	2	-1	-4	1	-3	-1	-2	-1
10.7	5.35	2	-2	-4	1	-3	-1	-3	-1
10.7083	5.35417	2	-2	-4	1	-3	-1	-4	0
10.7167	5.35834	1	-1	-4	1	-4	-1	-3	-1
10.725	5.3625	1	-1	-4	1	-4	-1	-3	-1
10.7333	5.36667	1	-2	-3	0	-4	-1	-3	-2
10.7417	5.37083	1	-2	-3	0	-4	-1	-3	-2
10.75	5.375	1	-3	-4	0	-4	0	-3	-2
10.7583	5.37917	1	-3	-4	0	-4	0	-3	-2
10.7667	5.38333	1	-3	-4	-1	-4	0	-2	-2
10.775	5.3875	1	-3	-4	-1	-4	-1	-1	-2
10.7833	5.39166	1	-2	-4	-1	-3	-1	-1	-2
10.7917	5.39583	1	-2	-4	0	-3	-1	0	-2
10.8	5.4	1	-3	-4	1	-3	-1	-1	-3
10.8083	5.40416	0	-3	-4	1	-3	0	-1	-3
10.8167	5.40834	0	-2	-3	1	-2	1	-1	-3
10.825	5.4125	0	-2	-3	1	-2	1	-1	-3
10.8333	5.41667	0	-2	-3	1	-2	1	-2	-2
10.8417	5.42084	0	-2	-4	0	-1	0	-3	-2
10.85	5.425	1	-2	-5	1	-1	0	-3	-2
10.8583	5.42917	1	-1	-5	1	-1	-1	-3	-2
10.8667	5.43333	1	-1	-6	1	-1	-1	-4	-2
10.875	5.4375	1	-1	-6	2	-2	-1	-3	-1
10.8833	5.44167	1	-1	-6	2	-3	-1	-3	-1
10.8917	5.44583	0	-1	-5	2	-4	-1	-3	-1
10.9	5.45	0	0	-5	1	-5	-1	-3	0
10.9083	5.45416	0	0	-4	1	-5	-1	-3	0
10.9167	5.45833	0	0	-4	0	-5	0	-3	0
10.925	5.4625	0	-1	-4	0	-4	0	-3	-1
10.9333	5.46666	0	-1	-5	0	-3	0	-4	-1
10.9417	5.47084	0	-1	-5	0	-2	0	-4	-2
10.95	5.475	0	-1	-5	0	-2	1	-3	-1
10.9583	5.47917	1	-1	-6	0	-1	1	-3	-1
10.9667	5.48334	1	-1	-6	0	-2	1	-3	0
10.975	5.4875	1	-1	-5	1	-2	2	-3	0
10.9833	5.49167	1	-1	-5	1	-2	2	-3	0
10.9917	5.49583	1	-1	-5	1	-3	3	-3	0
11	5.5	1	-1	-5	0	-3	3	-3	0
11.0083	5.50417	1	-1	-5	0	-3	2	-3	0
11.0167	5.50833	1	-1	-5	0	-3	1	-3	0
11.025	5.5125	1	-1	-4	0	-3	0	-3	0
11.0333	5.51666	1	-2	-4	0	-2	0	-2	0
11.0417	5.52083	1	-2	-4	0	-2	0	-2	-1
11.05	5.525	1	-2	-5	0	-2	-1	-2	0
11.0583	5.52916	1	-2	-5	0	-3	-1	-3	0
11.0667	5.53334	1	-2	-4	0	-3	-2	-3	0
11.075	5.5375	1	-2	-4	0	-3	-1	-3	-1
11.0833	5.54167	1	-2	-4	0	-3	-1	-2	-1
11.0917	5.54584	1	-1	-4	1	-3	-2	-2	-2
11.1	5.55	1	-1	-5	1	-2	-2	-2	-2
11.1083	5.55417	1	-2	-5	0	-3	-2	-1	-2
11.1167	5.55833	0	-2	-5	0	-3	-2	-1	-1
11.125	5.5625	0	-2	-5	0	-3	-2	-1	-1
11.1333	5.56667	-1	-3	-5	0	-3	-1	-1	-1
11.1417	5.57083	-1	-3	-5	-1	-3	0	-1	-1
11.15	5.575	0	-3	-4	-1	-3	1	-1	-1
11.1583	5.57916	1	-3	-4	0	-3	1	-1	-1
11.1667	5.58333	1	-3	-5	0	-3	1	-1	-1
11.175	5.5875	1	-3	-5	0	-3	0	-1	0
11.1833	5.59166	1	-2	-5	0	-3	-1	-2	0
11.1917	5.59584	0	-1	-4	0	-3	-1	-2	0
11.2	5.6	0	0	-4	0	-2	-2	-2	0
11.2083	5.60417	0	0	-4	0	-2	-1	-1	0
11.2167	5.60834	0	0	-4	-1	-2	-1	0	0
11.225	5.6125	0	-1	-4	-1	-2	0	0	0
11.2333	5.61667	1	-2	-4	-1	-2	0	0	0
11.2417	5.62083	1	-2	-4	-1	-2	0	0	0
11.25	5.625	0	-2	-4	-1	-3	-1	-1	0
11.2583	5.62917	0	-2	-4	0	-3	-1	-1	-1
11.2667	5.63333	0	-3	-4	0	-4	-1	-1	-1
11.275	5.6375	0	-3	-4	1	-4	0	-1	0
11.2833	5.64166	0	-3	-4	0	-4	0	-1	0
11.2917	5.64583	0	-2	-3	0	-4	0	-2	0
11.3	5.65	0	-2	-3	0	-4	0	-2	0
11.3083	5.65416	0	-2	-3	0	-4	1	-1	-1
11.3167	5.65834	0	-2	-3	0	-4	1	-1	-1
11.325	5.6625	0	-2	-3	0	-3	1	-1	-2
11.3333	5.66667	0	-1	-3	0	-3	1	-2	-1
11.3417	5.67084	0	-2	-3	0	-3	0	-2	-1
11.35	5.675	0	-2	-3	-1	-4	0	-2	-1
11.3583	5.67917	0	-2	-3	-1	-4	0	-2	-1
11.3667	5.68333	1	-2	-4	-1	-3	0	-2	-1
11.375	5.6875	1	-2	-5	-2	-3	0	-3	-1
11.3833	5.69167	1	-2	-5	-1	-2	0	-3	0
11.3917	5.69583	0	-2	-5	-1	-2	0	-2	0
11.4	5.7	0	-3	-5	0	-2	1	-2	0
11.4083	5.70416	0	-3	-5	0	-3	0	-1	0
11.4167	5.70833	0	-3	-5	0	-4	0	-1	0
11.425	5.7125	0	-3	-5	0	-4	0	0	0
11.4333	5.71666	0	-2	-4	0	-4	0	0	-1
11.4417	5.72084	0	-1	-4	0	-3	0	0	-1
11.45	5.725	0	-1	-4	0	-3	0	0	0
11.4583	5.72917	0	-1	-3	-1	-3	0	-1	0
11.4667	5.73334	0	-1	-3	-1	-4	0	-1	0
11.475	5.7375	0	-1	-4	-1	-3	1	-2	0
11.4833	5.74167	1	-1	-4	-2	-3	1	-2	0
11.4917	5.74583	1	-1	-4	-2	-3	0	-2	0
11.5	5.75	1	-1	-4	-2	-3	0	-3	1
11.5083	5.75417	0	-1	-5	-2	-2	0	-3	1
11.5167	5.75833	0	-2	-5	-2	-2	0	-3	0
11.525	5.7625	0	-2	-5	-2	-2	0	-3	1
11.5333	5.76666	0	-2	-5	-2	-2	0	-3	1
11.5417	5.77083	0	-2	-5	-2	-2	1	-3	0
11.55	5.775	0	-1	-5	-1	-2	2	-3	0
11.5583	5.77916	0	-1	-4	-1	-2	2	-3	0
11.5667	5.78334	1	-1	-4	-1	-2	2	-3	0
11.575	5.7875	1	-2	-4	0	-2	1	-3	0
11.5833	5.79167	1	-3	-4	0	-2	1	-3	-1
11.5917	5.79584	0	-3	-5	-1	-2	1	-2	-1
11.6	5.8	0	-3	-5	-1	-2	1	-2	0
11.6083	5.80417	0	-3	-5	-1	-2	0	-2	0
11.6167	5.80833	0	-3	-5	0	-2	1	-3	-1
11.625	5.8125	0	-2	-5	0	-2	1	-3	-1
11.6333	5.81667	0	-2	-5	0	-3	1	-3	-1
11.6417	5.82083	-1	-2	-4	0	-3	1	-2	-1
11.65	5.825	-1	-2	-4	0	-3	1	-3	-1
11.6583	5.82916	-1	-2	-4	0	-3	1	-3	0
11.6667	5.83333	-1	-2	-5	0	-3	0	-2	0
11.675	5.8375	-1	-3	-4	0	-3	1	-2	0
11.6833	5.84166	-1	-4	-4	-1	-2	1	-2	0
11.6917	5.84584	-1	-4	-4	-1	-2	1	-2	0
11.7	5.85	-1	-5	-5	-1	-3	0	-2	0
11.7083	5.85417	-2	-5	-5	-1	-3	0	-1	0
11.7167	5.85834	-2	-5	-5	0	-3	0	-1	-1
11.725	5.8625	-1	-5	-5	0	-3	0	-1	-1
11.7333	5.86667	-1	-4	-5	-1	-4	0	-1	-1
11.7417	5.87083	-1	-4	-5	0	-4	0	-1	-1
11.75	5.875	-1	-3	-4	0	-4	0	-1	-1
11.7583	5.87917	-1	-3	-5	0	-4	0	-1	-1
11.7667	5.88333	-1	-3	-5	1	-3	0	-1	-1
11.775	5.8875	0	-2	-5	1	-3	1	-1	-1
11.7833	5.89166	0	-2	-4	0	-3	1	-1	-1
11.7917	5.89583	0	-2	-4	0	-3	1	-1	-1
11.8	5.9	-1	-3	-3	0	-3	1	-1	-1
11.8083	5.90416	-1	-3	-4	0	-4	1	-1	-1
11.8167	5.90834	-1	-3	-4	0	-5	1	-1	-1
11.825	5.9125	0	-3	-3	-1	-5	1	-1	-1
11.8333	5.91667	0	-3	-3	-1	-5	0	0	-1
11.8417	5.92084	0	-3	-4	-1	-5	0	0	-1
11.85	5.925	1	-2	-4	-1	-5	0	-1	-1
11.8583	5.92917	1	-2	-4	-1	-5	0	-2	-1
11.8667	5.93333	1	-2	-5	-1	-5	0	-2	-1
11.875	5.9375	1	-2	-5	-1	-5	1	-2	-1
11.8833	5.94167	1	-3	-5	0	-5	1	-1	-1
11.8917	5.94583	1	-3	-5	0	-4	1	-1	0
11.9	5.95	0	-3	-5	0	-4	1	-1	0
11.9083	5.95416	1	-3	-5	0	-3	1	-1	0
11.9167	5.95833	1	-3	-5	0	-3	1	-2	0
11.925	5.9625	0	-3	-5	0	-3	1	-2	1
11.9333	5.96666	0	-3	-4	0	-3	0	-1	1
11.9417	5.97084	1	-3	-4	0	-3	0	-1	0
11.95	5.975	1	-2	-3	0	-3	0	-1	0
11.9583	5.97917	1	-2	-3	0	-3	0	-1	0
11.9667	5.98334	1	-3	-3	-1	-3	0	-1	1
11.975	5.9875	1	-3	-4	-1	-3	0	-1	1
11.9833	5.99167	1	-3	-5	0	-3	0	0	0
11.9917	5.99583	1	-3	-6	0	-3	0	0	0
12	6	2	-4	-6	0	-4	0	-1	-1
12.0083	6.00417	2	-4	-6	-1	-4	1	-1	-1
12.0167	6.00833	1	-3	-6	-1	-3	1	-2	-1
12.025	6.0125	1	-3	-6	0	-3	1	-1	-1
12.0333	6.01666	1	-3	-6	-1	-3	1	0	0
12.0417	6.02083	1	-4	-6	-2	-3	0	1	1
12.05	6.025	1	-4	-6	-2	-3	0	2	1
12.0583	6.02916	1	-4	-6	-2	-4	0	2	1
12.0667	6.03334	1	-4	-5	-1	-3	0	1	1
12.075	6.0375	1	-4	-5	-1	-3	0	1	-1
12.0833	6.04167	1	-4	-5	-1	-2	0	0	-2
12.0917	6.04584	1	-4	-5	-1	-2	0	0	-2
12.1	6.05	1	-3	-5	-1	-2	0	-1	-2
12.1083	6.05417	1	-3	-5	0	-2	0	-1	-2
12.1167	6.05833	1	-3	-5	0	-2	0	-1	-2
12.125	6.0625	1	-3	-5	0	-2	0	-1	-1
12.1333	6.06667	2	-2	-5	0	-2	0	-1	-1
12.1417	6.07083	2	-2	-5	-1	-3	0	0	-1
12.15	6.075	1	-2	-5	0	-3	0	0	-2
12.1583	6.07916	0	-3	-5	0	-2	0	0	-2
12.1667	6.08333	0	-3	-5	0	-2	0	0	-2
12.175	6.0875	0	-3	-5	0	-3	0	0	-2
12.1833	6.09166	1	-3	-5	0	-4	0	0	-2
12.1917	6.09584	1	-3	-5	-1	-4	0	0	-1
12.2	6.1	1	-4	-5	-1	-5	0	0	-1
12.2083	6.10417	1	-4	-5	-1	-4	0	0	-1
12.2167	6.10834	2	-3	-5	0	-4	0	0	0
12.225	6.1125	2	-3	-5	0	-3	0	0	0
12.2333	6.11667	1	-2	-4	0	-3	1	0	-1
12.2417	6.12083	1	-2	-4	-1	-3	1	0	-1
12.25	6.125	1	-2	-3	-1	-3	0	0	-2
12.2583	6.12917	1	-2	-3	-1	-3	0	0	-2
12.2667	6.13333	1	-2	-3	0	-3	0	0	-2
12.275	6.1375	1	-2	-3	0	-3	0	-1	-1
12.2833	6.14166	2	-2	-4	0	-3	0	-1	0
12.2917	6.14583	2	-2	-4	1	-4	1	-1	-1
12.3	6.15	1	-2	-4	1	-4	1	0	-1
12.3083	6.15416	1	-2	-4	1	-4	0	0	-2
12.3167	6.15834	1	-2	-4	1	-4	0	-1	-2
12.325	6.1625	1	-3	-4	1	-4	0	-1	-2
12.3333	6.16667	0	-3	-4	0	-3	0	-1	-1
12.3417	6.17084	1	-3	-5	0	-3	0	-1	-1
12.35	6.175	1	-3	-4	-1	-3	0	-1	0
12.3583	6.17917	1	-3	-3	-1	-3	0	-1	0
12.3667	6.18333	2	-3	-3	0	-3	0	0	-1
12.375	6.1875	2	-3	-3	1	-3	0	0	-1
12.3833	6.19167	2	-3	-3	2	-3	0	0	-1
12.3917	6.19583	2	-3	-4	2	-3	0	0	-1
12.4	6.2	1	-3	-3	2	-3	0	0	-1
12.4083	6.20416	1	-2	-3	1	-2	1	-1	0
12.4167	6.20833	1	-2	-3	1	-2	0	-1	0
12.425	6.2125	0	-2	-4	1	-2	0	0	0
12.4333	6.21666	0	-2	-4	2	-2	-1	0	0
12.4417	6.22084	1	-3	-5	2	-3	-1	0	0
12.45	6.225	1	-3	-5	2	-3	0	1	0
12.4583	6.22917	1	-4	-5	1	-4	0	1	0
12.4667	6.23334	1	-4	-5	1	-4	0	2	0
12.475	6.2375	2	-4	-4	1	-4	0	1	-1
12.4833	6.24167	2	-3	-4	1	-4	0	1	-1
12.4917	6.24583	2	-2	-3	1	-4	0	1	-2
12.5	6.25	2	-2	-3	1	-4	0	0	-2
12.5083	6.25417	2	-1	-3	1	-4	0	0	-1
12.5167	6.25833	2	-2	-2	1	-3	-1	0	-1
12.525	6.2625	2	-2	-2	0	-3	-1	0	0
12.5333	6.26666	1	-2	-2	1	-2	-1	-1	0
12.5417	6.27083	1	-2	-2	1	-2	-1	-1	0
12.55	6.275	0	-2	-3	1	-1	-1	-1	-1
12.5583	6.27916	0	-2	-4	2	-1	-1	-1	-1
12.5667	6.28334	0	-1	-4	1	-1	-1	-1	-1
12.575	6.2875	0	-1	-4	1	-2	-2	-2	-1
12.5833	6.29167	1	-1	-4	1	-2	-1	-2	-1
12.5917	6.29584	1	0	-4	1	-2	-1	-2	-1
12.6	6.3	1	0	-4	1	-3	-2	-1	-1
12.6083	6.30417	1	-1	-4	2	-3	-2	0	-1
12.6167	6.30833	1	-1	-4	2	-2	-1	1	-1
12.625	6.3125	1	-1	-4	2	-2	0	2	-1
12.6333	6.31667	1	0	-4	3	-2	0	2	-1
12.6417	6.32083	1	0	-4	3	-2	1	2	-2
12.65	6.325	0	0	-4	3	-2	0	1	-2
12.6583	6.32916	0	0	-4	3	-2	0	1	-2
12.6667	6.33333	0	0	-3	2	-3	0	0	-2
12.675	6.3375	1	0	-4	1	-3	0	-1	-2
12.6833	6.34166	1	0	-4	1	-2	0	-1	-2
12.6917	6.34584	1	0	-4	2	-2	0	-1	-2
12.7	6.35	1	0	-3	1	-3	0	0	-2
12.7083	6.35417	1	0	-3	1	-3	0	0	-2
12.7167	6.35834	1	1	-4	1	-3	-1	1	-2
12.725	6.3625	1	1	-4	1	-3	-1	1	-2
12.7333	6.36667	1	0	-4	1	-4	-1	1	-2
12.7417	6.37083	1	-1	-4	1	-4	-1	0	-2
12.75	6.375	1	-1	-4	1	-3	-1	0	-1
12.7583	6.37917	1	-1	-4	1	-3	-1	0	-1
12.7667	6.38333	1	0	-4	1	-2	-1	0	-1
12.775	6.3875	1	0	-4	0	-2	-1	0	-2
12.7833	6.39166	1	0	-4	0	-2	-1	0	-2
12.7917	6.39583	1	0	-3	0	-2	0	0	-2
12.8	6.4	1	0	-2	0	-3	0	1	-2
12.8083	6.40416	0	0	-2	0	-3	0	1	-2
12.8167	6.40834	0	-1	-2	1	-3	0	0	-2
12.825	6.4125	1	-1	-2	1	-3	0	0	-2
12.8333	6.41667	1	-1	-2	1	-3	-1	0	-3
12.8417	6.42084	1	-1	-2	1	-3	-1	1	-3
12.85	6.425	1	-2	-2	1	-3	-2	1	-3
12.8583	6.42917	2	-2	-3	1	-4	-2	1	-3
12.8667	6.43333	2	-2	-4	2	-4	-2	1	-3
12.875	6.4375	3	-2	-4	2	-4	-1	0	-3
12.8833	6.44167	3	-2	-4	1	-3	-1	0	-3
12.8917	6.44583	3	-2	-4	1	-3	-1	-1	-3
12.9	6.45	3	-1	-4	1	-3	-1	-1	-3
12.9083	6.45416	2	-2	-4	1	-3	-2	0	-3
12.9167	6.45833	2	-2	-4	1	-3	-1	0	-3
12.925	6.4625	1	-2	-4	1	-3	-1	0	-3
12.9333	6.46666	1	-1	-4	0	-4	-1	0	-3
12.9417	6.47084	0	-1	-4	0	-4	-2	0	-3
12.95	6.475	0	-1	-5	-1	-4	-2	0	-2
12.9583	6.47917	0	-1	-4	0	-3	-1	0	-1
12.9667	6.48334	0	-1	-4	1	-3	-1	0	-1
12.975	6.4875	0	-1	-4	1	-3	-1	0	-1
12.9833	6.49167	0	-2	-4	1	-3	-1	0	-1
12.9917	6.49583	0	-2	-4	1	-3	0	0	-2
13	6.5	0	-2	-4	1	-4	1	1	-2
13.0083	6.50417	0	-2	-4	1	-3	1	1	-2
13.0167	6.50833	0	-2	-4	1	-3	1	0	-2
13.025	6.5125	0	-1	-4	1	-3	0	0	-1
13.0333	6.51666	0	-1	-4	1	-3	-1	0	-1
13.0417	6.52083	0	0	-5	1	-3	-1	-1	-1
13.05	6.525	0	0	-5	0	-3	-1	-1	-1
13.0583	6.52916	0	0	-5	0	-3	-1	-2	-1
13.0667	6.53334	1	-1	-5	-1	-3	-2	-2	-1
13.075	6.5375	1	-1	-4	-1	-3	-2	-2	-1
13.0833	6.54167	1	-2	-4	-1	-3	-2	-2	-1
13.0917	6.54584	1	-1	-5	-2	-3	-1	-2	-1
13.1	6.55	1	-1	-5	-1	-3	0	-2	-1
13.1083	6.55417	1	-1	-5	0	-3	1	-2	-1
13.1167	6.55833	1	-2	-5	0	-3	1	-2	-1
13.125	6.5625	1	-2	-4	1	-3	1	-2	-1
13.1333	6.56667	0	-2	-4	1	-3	0	-2	-1
13.1417	6.57083	1	-2	-4	1	-3	-1	-1	-1
13.15	6.575	1	-2	-5	1	-3	-1	-2	-1
13.1583	6.57916	1	-2	-5	0	-4	0	-1	0
13.1667	6.58333	0	-2	-5	0	-4	0	-1	0
13.175	6.5875	1	-2	-5	-1	-4	-1	-1	-1
13.1833	6.59166	2	-3	-5	-1	-4	-1	-1	-2
13.1917	6.59584	2	-2	-5	-1	-4	-1	-1	-3
13.2	6.6	2	-2	-6	0	-4	-1	-1	-3
13.2083	6.60417	2	-1	-6	0	-3	0	0	-3
13.2167	6.60834	2	-2	-6	0	-3	0	0	-2
13.225	6.6125	2	-2	-5	0	-3	0	-1	-2
13.2333	6.61667	2	-2	-5	0	-2	0	-1	-2
13.2417	6.62083	2	-2	-5	0	-2	0	-1	-2
13.25	6.625	1	-1	-5	1	-2	-1	0	-2
13.2583	6.62917	1	-1	-5	1	-1	-1	0	-2
13.2667	6.63333	2	0	-5	1	-2	-1	1	-2
13.275	6.6375	2	-1	-5	1	-2	0	1	-2
13.2833	6.64166	1	-1	-5	2	-2	-1	1	-2
13.2917	6.64583	0	-1	-5	2	-3	-1	0	-2
13.3	6.65	0	-1	-5	1	-3	-1	0	-2
13.3083	6.65416	0	-1	-5	1	-3	-1	0	-2
13.3167	6.65834	0	-2	-4	1	-4	-1	0	-2
13.325	6.6625	0	-2	-4	1	-4	0	-1	-2
13.3333	6.66667	0	-3	-4	1	-3	0	-1	-1
13.3417	6.67084	0	-3	-4	1	-3	-1	-1	-1
13.35	6.675	0	-3	-5	1	-3	-1	-1	-1
13.3583	6.67917	-1	-3	-5	1	-2	-1	-1	-2
13.3667	6.68333	-1	-3	-6	0	-2	-1	0	-2
13.375	6.6875	-1	-2	-6	0	-2	-1	0	-2
13.3833	6.69167	0	-3	-6	0	-2	-1	0	-2
13.3917	6.69583	0	-2	-6	0	-2	-2	0	-2
13.4	6.7	1	-2	-6	0	-2	-2	1	-2
13.4083	6.70416	1	-2	-5	0	-3	-2	0	-2
13.4167	6.70833	1	-2	-4	0	-3	-1	0	-2
13.425	6.7125	1	-1	-4	-1	-4	0	-1	-2
13.4333	6.71666	1	-1	-5	-1	-4	-1	-1	-2
13.4417	6.72084	1	-2	-5	-1	-4	-1	-1	-2
13.45	6.725	0	-2	-5	-1	-4	0	0	-2
13.4583	6.72917	0	-2	-5	-1	-4	1	1	-2
13.4667	6.73334	0	-2	-5	-1	-4	1	2	-2
13.475	6.7375	0	-1	-5	-1	-4	1	2	-2
13.4833	6.74167	0	-1	-6	-1	-4	0	2	-2
13.4917	6.74583	0	-2	-6	-2	-3	0	1	-2
13.5	6.75	0	-2	-5	-1	-4	0	0	-1
13.5083	6.75417	0	-2	-5	-1	-4	-1	0	-2
13.5167	6.75833	0	-2	-5	0	-4	0	0	-2
13.525	6.7625	0	-2	-5	0	-4	0	1	-2
13.5333	6.76666	0	-1	-5	0	-4	1	1	-2
13.5417	6.77083	0	-1	-5	0	-4	1	1	-2
13.55	6.775	0	-2	-5	0	-4	1	1	-2
13.5583	6.77916	0	-2	-5	0	-3	1	1	-1
13.5667	6.78334	1	-2	-5	-1	-3	1	1	-1
13.575	6.7875	1	-1	-4	0	-3	1	1	-1
13.5833	6.79167	1	-1	-4	0	-3	0	1	-1
13.5917	6.79584	2	-1	-5	0	-3	0	1	-1
13.6	6.8	1	0	-5	0	-3	1	1	-1
13.6083	6.80417	0	0	-5	0	-3	1	1	-1
13.6167	6.80833	0	0	-6	0	-3	0	1	-1
13.625	6.8125	0	0	-6	-1	-4	0	0	-1
13.6333	6.81667	0	0	-5	0	-3	0	1	-1
13.6417	6.82083	0	0	-5	0	-3	-1	1	-1
13.65	6.825	0	-1	-4	0	-3	-1	1	-1
13.6583	6.82916	0	-1	-4	0	-3	-1	1	-2
13.6667	6.83333	0	-2	-4	0	-3	-1	0	-3
13.675	6.8375	0	-1	-5	0	-3	-1	0	-3
13.6833	6.84166	0	-1	-5	0	-3	-1	0	-3
13.6917	6.84584	0	-1	-5	0	-3	0	0	-3
13.7	6.85	0	0	-5	-1	-3	0	0	-2
13.7083	6.85417	0	0	-5	-1	-3	0	0	-2
13.7167	6.85834	0	-1	-5	-1	-4	0	0	-2
13.725	6.8625	0	-1	-5	-2	-4	1	0	-1
13.7333	6.86667	1	-1	-6	-1	-3	1	0	0
13.7417	6.87083	1	-1	-5	-1	-3	1	1	0
13.75	6.875	1	-1	-5	-1	-3	1	1	0
13.7583	6.87917	1	0	-5	-1	-2	0	1	0
13.7667	6.88333	1	0	-4	-1	-3	-1	1	0
13.775	6.8875	1	-1	-4	-1	-3	0	1	-1
13.7833	6.89166	1	-2	-5	-1	-3	0	1	-1
13.7917	6.89583	2	-2	-6	-1	-4	0	0	-1
13.8	6.9	1	-3	-6	-1	-4	0	0	-1
13.8083	6.90416	1	-3	-5	-1	-4	0	0	-1
13.8167	6.90834	1	-2	-5	-1	-4	-1	-1	-1
13.825	6.9125	1	-1	-4	0	-4	-1	-1	-1
13.8333	6.91667	1	-1	-5	1	-4	0	0	0
13.8417	6.92084	1	0	-5	0	-4	0	0	-1
13.85	6.925	1	0	-5	0	-4	1	1	-1
13.8583	6.92917	1	0	-5	-1	-4	1	1	-1
13.8667	6.93333	0	0	-5	-1	-4	0	0	-1
13.875	6.9375	0	0	-5	0	-4	0	-1	-2
13.8833	6.94167	0	0	-5	0	-4	0	-1	-2
13.8917	6.94583	1	0	-5	-1	-4	-1	-1	-2
13.9	6.95	1	0	-5	-1	-4	-1	-1	-2
13.9083	6.95416	1	0	-5	0	-4	-1	-1	-2
13.9167	6.95833	1	0	-6	0	-4	-1	-1	-2
13.925	6.9625	1	0	-6	0	-4	0	-2	-2
13.9333	6.96666	2	0	-6	0	-3	-1	-2	-2
13.9417	6.97084	1	0	-6	0	-3	-1	-1	-2
13.95	6.975	1	-1	-6	0	-2	-1	0	-2
13.9583	6.97917	1	-1	-6	0	-2	0	-1	-1
13.9667	6.98334	1	-1	-5	0	-2	0	-1	-1
13.975	6.9875	1	-1	-5	0	-2	1	-1	-1
13.9833	6.99167	1	-1	-6	0	-2	1	-1	-2
13.9917	6.99583	1	-2	-6	0	-2	1	-1	-2
14	7	2	-2	-5	-1	-2	0	-1	-2
14.0083	7.00417	2	-1	-5	-1	-2	0	-1	-2
14.0167	7.00833	2	-1	-5	0	-2	0	0	-3
14.025	7.0125	2	-1	-5	0	-3	0	0	-2
14.0333	7.01666	2	-1	-5	0	-3	0	0	-2
14.0417	7.02083	2	-1	-4	1	-4	0	0	-1
14.05	7.025	2	-1	-4	1	-4	0	0	-1
14.0583	7.02916	2	-1	-4	0	-4	0	0	-1
14.0667	7.03334	2	0	-4	0	-4	0	0	-1
14.075	7.0375	2	-1	-5	0	-3	0	0	-1
14.0833	7.04167	2	-1	-5	0	-2	-1	0	-1
14.0917	7.04584	2	-1	-5	0	-2	-1	1	-2
14.1	7.05	3	-2	-5	0	-2	-2	1	-2
14.1083	7.05417	3	-1	-4	0	-2	-2	1	-1
14.1167	7.05833	4	-1	-4	0	-2	-2	1	-1
14.125	7.0625	3	-2	-4	-1	-2	-2	1	-2
14.1333	7.06667	3	-2	-4	-1	-3	-2	0	-2
14.1417	7.07083	2	-1	-4	-1	-4	-2	0	-2
14.15	7.075	2	-2	-4	-1	-3	-1	0	-2
14.1583	7.07916	1	-2	-4	0	-3	0	0	-1
14.1667	7.08333	1	-2	-4	0	-3	0	0	-1
14.175	7.0875	1	-2	-4	0	-3	0	0	-1
14.1833	7.09166	1	-2	-4	0	-3	0	0	-1
14.1917	7.09584	1	-1	-4	0	-3	0	0	-1
14.2	7.1	1	-1	-4	0	-3	-1	-1	-1
14.2083	7.10417	1	-2	-4	-1	-4	-1	0	-2
14.2167	7.10834	1	-1	-5	-2	-4	0	0	-2
14.225	7.1125	1	-1	-5	-2	-4	0	0	-2
14.2333	7.11667	2	-1	-5	-2	-3	0	0	-2
14.2417	7.12083	2	-1	-5	-2	-3	0	0	-2
14.25	7.125	2	-1	-5	-1	-3	0	-1	-3
14.2583	7.12917	1	-1	-4	-1	-2	0	-1	-3
14.2667	7.13333	1	-1	-4	-1	-2	0	-1	-2
14.275	7.1375	1	-1	-3	0	-3	0	-1	-2
14.2833	7.14166	1	-1	-4	-1	-3	0	0	-1
14.2917	7.14583	1	0	-4	-1	-3	0	0	-2
14.3	7.15	1	0	-4	-1	-3	0	0	-1
14.3083	7.15416	1	1	-4	-1	-3	0	-1	-1
14.3167	7.15834	1	0	-4	-1	-3	0	-1	-1
14.325	7.1625	0	0	-4	-1	-4	0	-2	-1
14.3333	7.16667	0	-1	-4	-1	-4	0	-2	-1
14.3417	7.17084	-1	-1	-4	0	-3	0	-2	-1
14.35	7.175	-1	-1	-4	0	-3	0	-1	-1
14.3583	7.17917	0	-1	-5	0	-3	0	-1	-1
14.3667	7.18333	0	-1	-4	0	-4	0	-1	-1
14.375	7.1875	0	-1	-4	0	-4	0	-1	-1
14.3833	7.19167	0	-2	-3	-1	-4	0	0	-1
14.3917	7.19583	0	-2	-3	-1	-4	0	0	-1
14.4	7.2	0	-2	-2	-1	-3	0	0	-1
14.4083	7.20416	-1	-2	-2	-1	-3	0	0	-1
14.4167	7.20833	-1	-1	-2	-1	-3	0	0	-1
14.425	7.2125	-1	-1	-2	-1	-3	0	0	-1
14.4333	7.21666	-1	-1	-3	-1	-2	0	0	-1
14.4417	7.22084	-1	-1	-3	-1	-2	-1	-1	-1
14.45	7.225	-1	-2	-4	-1	-3	-1	-2	-1
14.4583	7.22917	-1	-2	-5	-1	-2	-2	-2	-1
14.4667	7.23334	0	-2	-5	0	-2	-2	-2	-1
14.475	7.2375	1	-2	-5	0	-2	-3	-1	0
14.4833	7.24167	1	-3	-5	0	-3	-3	0	0
14.4917	7.24583	1	-2	-5	0	-3	-2	0	0
14.5	7.25	1	-2	-5	0	-3	-1	0	0
14.5083	7.25417	1	-1	-5	0	-3	-1	0	0
14.5167	7.25833	1	-1	-5	-1	-4	-1	-1	-1
14.525	7.2625	1	0	-5	-1	-4	-1	-1	-1
14.5333	7.26666	1	0	-5	-1	-3	-2	-1	-1
14.5417	7.27083	1	0	-5	-1	-3	-2	-1	-1
14.55	7.275	1	0	-4	-1	-2	-2	-1	-2
14.5583	7.27916	1	0	-4	0	-2	-2	-1	-2
14.5667	7.28334	2	0	-4	0	-2	-2	-1	-2
14.575	7.2875	2	-1	-5	0	-3	-2	-1	-1
14.5833	7.29167	2	-1	-5	0	-4	-1	0	-1
14.5917	7.29584	1	-2	-5	0	-4	-1	0	-1
14.6	7.3	1	-2	-5	-1	-4	-1	0	-1
14.6083	7.30417	1	-1	-5	-1	-3	-1	0	-1
14.6167	7.30833	1	-1	-5	-1	-2	0	0	-1
14.625	7.3125	1	-1	-5	-1	-2	0	0	-1
14.6333	7.31667	0	-1	-5	0	-3	0	0	-1
14.6417	7.32083	0	-1	-5	0	-3	0	1	-1
14.65	7.325	-1	-1	-5	0	-3	0	1	-1
14.6583	7.32916	0	-2	-5	0	-4	0	1	-1
14.6667	7.33333	0	-2	-6	0	-4	0	1	-1
14.675	7.3375	0	-1	-6	0	-4	0	2	-1
14.6833	7.34166	0	-1	-6	0	-4	0	2	-1
14.6917	7.34584	1	-2	-6	1	-4	0	2	-1
14.7	7.35	1	-2	-6	0	-3	1	2	-1
14.7083	7.35417	1	-2	-6	0	-2	1	1	0
14.7167	7.35834	0	-2	-5	-1	-2	1	0	0
14.725	7.3625	1	-1	-5	-1	-2	1	0	0
14.7333	7.36667	1	0	-4	-1	-2	1	-1	-1
14.7417	7.37083	2	0	-4	-1	-3	2	-1	-1
14.75	7.375	2	0	-4	-1	-3	2	-1	-1
14.7583	7.37917	2	0	-4	-1	-2	2	0	-1
14.7667	7.38333	2	0	-4	-1	-2	1	0	-1
14.775	7.3875	2	0	-4	-1	-2	1	0	-1
14.7833	7.39166	2	0	-4	-1	-2	1	0	-1
14.7917	7.39583	1	0	-4	-1	-3	1	0	-1
14.8	7.4	1	0	-4	-1	-3	1	1	-2
14.8083	7.40416	1	-1	-4	-1	-2	1	1	-2
14.8167	7.40834	1	-1	-4	-1	-2	1	1	-2
14.825	7.4125	0	-1	-4	-1	-2	0	1	-1
14.8333	7.41667	1	-1	-4	-1	-1	-1	1	0
14.8417	7.42084	1	-1	-4	-2	-1	-1	1	0
14.85	7.425	1	-1	-4	-2	-2	-1	1	0
14.8583	7.42917	1	-2	-4	-2	-2	-1	0	-1
14.8667	7.43333	1	-2	-4	-1	-2	-1	-1	-2
14.875	7.4375	1	-2	-4	-1	-2	0	-1	-2
14.8833	7.44167	1	-2	-4	-1	-2	0	-1	-1
14.8917	7.44583	1	-3	-5	-1	-2	1	-1	0
14.9	7.45	1	-3	-5	-1	-2	1	-1	0
14.9083	7.45416	1	-2	-5	-1	-2	1	0	0
14.9167	7.45833	2	-2	-4	-1	-2	1	0	0
14.925	7.4625	2	-1	-4	-1	-2	1	0	-1
14.9333	7.46666	1	-1	-4	-1	-3	1	1	-1
14.9417	7.47084	1	-1	-4	-1	-3	2	1	-1
14.95	7.475	1	-2	-4	-1	-4	2	0	-1
14.9583	7.47917	1	-2	-4	-1	-4	1	-1	-1
14.9667	7.48334	1	-2	-5	-1	-3	0	-1	-1
14.975	7.4875	1	-2	-5	-1	-3	0	-1	-1
14.9833	7.49167	1	-2	-5	-1	-2	-1	-1	-1
14.9917	7.49583	1	-2	-5	-2	-1	-1	-1	-1
15	7.5	1	-1	-5	-2	-1	0	0	-1
15.0083	7.50417	1	-1	-5	-2	-1	0	0	0
15.0167	7.50833	1	-1	-5	-2	-1	0	0	0
15.025	7.5125	1	-1	-5	-2	-2	0	0	1
15.0333	7.51666	1	-1	-5	-1	-2	0	-1	1
15.0417	7.52083	1	-1	-5	0	-2	0	-1	1
15.05	7.525	1	-1	-5	0	-2	-1	0	1
15.0583	7.52916	1	-1	-5	0	-2	-1	0	0
15.0667	7.53334	1	-1	-5	-1	-2	-1	-1	0
15.075	7.5375	1	-1	-5	-1	-3	-1	-1	0
15.0833	7.54167	1	-1	-4	-2	-3	0	-1	0
15.0917	7.54584	1	-1	-4	-2	-3	1	0	0
15.1	7.55	1	-1	-4	-2	-2	2	0	0
15.1083	7.55417	1	-1	-4	-2	-2	2	0	-1
15.1167	7.55833	1	-2	-4	-2	-2	1	0	-1
15.125	7.5625	1	-2	-5	-3	-2	0	0	0
15.1333	7.56667	2	-2	-5	-3	-2	-1	0	0
15.1417	7.57083	2	-2	-6	-3	-3	-1	1	0
15.15	7.575	2	-2	-6	-2	-2	-1	1	0
15.1583	7.57916	2	-2	-6	-2	-2	-1	1	0
15.1667	7.58333	3	-2	-5	-1	-2	0	1	-1
15.175	7.5875	3	-1	-5	-1	-1	0	0	-1
15.1833	7.59166	2	0	-6	-1	-1	0	0	-1
15.1917	7.59584	2	1	-6	-1	-1	0	-1	-1
15.2	7.6	1	1	-6	-1	-2	0	-1	-1
15.2083	7.60417	1	1	-6	-1	-2	0	-1	-1
15.2167	7.60834	1	1	-6	-1	-2	-1	-1	0
15.225	7.6125	1	1	-5	-1	-2	-1	-1	0
15.2333	7.61667	0	0	-5	-1	-1	-1	0	0
15.2417	7.62083	0	0	-6	0	-1	-1	-1	1
15.25	7.625	-1	-1	-6	0	-1	-1	-1	1
15.2583	7.62917	-1	-1	-6	-1	-1	-1	-1	1
15.2667	7.63333	-1	-1	-6	-1	-1	-1	0	1
15.275	7.6375	0	0	-5	-1	-1	0	-1	0
15.2833	7.64166	0	0	-5	-1	-2	0	-1	-1
15.2917	7.64583	0	0	-5	-1	-3	-1	-1	-1
15.3	7.65	1	-1	-5	0	-3	-1	-1	-1
15.3083	7.65416	1	-1	-5	0	-3	0	-1	-1
15.3167	7.65834	1	-1	-5	-1	-3	-1	-2	-1
15.325	7.6625	1	-1	-4	-1	-3	0	-2	-1
15.3333	7.66667	1	-1	-4	-1	-2	0	-2	-1
15.3417	7.67084	1	-2	-4	0	-3	0	-2	-1
15.35	7.675	1	-3	-4	0	-2	0	-2	-1
15.3583	7.67917	1	-3	-4	0	-2	0	-2	-1
15.3667	7.68333	1	-3	-3	1	-2	0	-2	-1
15.375	7.6875	1	-2	-3	0	-1	0	-2	-2
15.3833	7.69167	1	-2	-4	-1	-2	0	-2	-1
15.3917	7.69583	0	-1	-4	-1	-1	0	-2	-1
15.4	7.7	0	-1	-4	-1	-1	0	-2	-1
15.4083	7.70416	0	-1	-4	-2	0	0	-1	-1
15.4167	7.70833	0	0	-4	-3	0	0	-1	-1
15.425	7.7125	1	0	-5	-3	-1	0	-1	-1
15.4333	7.71666	1	0	-5	-2	-1	-1	-1	-1
15.4417	7.72084	1	0	-5	-2	-1	-1	-1	-2
15.45	7.725	2	1	-5	-1	0	-2	-1	-2
15.4583	7.72917	1	0	-4	0	-1	-2	0	-3
15.4667	7.73334	1	0	-4	-1	-1	-2	-1	-3
15.475	7.7375	1	0	-4	-1	-1	-2	-1	-2
15.4833	7.74167	1	0	-4	-1	-1	-2	-1	-2
15.4917	7.74583	1	0	-4	-1	-1	-1	-1	-2
15.5	7.75	1	0	-4	-1	0	0	-1	-2
15.5083	7.75417	1	-1	-3	-1	0	0	-1	-2
15.5167	7.75833	0	-1	-3	-1	0	0	-1	-2
15.525	7.7625	0	-1	-3	-1	-1	0	-2	-2
15.5333	7.76666	1	0	-3	-2	-1	0	-2	-2
15.5417	7.77083	1	-1	-3	-1	-2	0	-2	-2
15.55	7.775	2	-1	-3	-2	-2	0	-1	-2
15.5583	7.77916	2	-2	-4	-2	-2	0	-1	-2
15.5667	7.78334	1	-2	-4	-2	-2	0	0	-1
15.575	7.7875	1	-1	-4	-1	-2	0	0	-1
15.5833	7.79167	1	-1	-4	-1	-1	-1	1	-1
15.5917	7.79584	1	-1	-4	-1	0	-1	1	-1
15.6	7.8	1	0	-4	-1	0	-1	1	-1
15.6083	7.80417	0	0	-4	-1	0	-1	1	-1
15.6167	7.80833	1	0	-4	-1	-1	-1	0	-2
15.625	7.8125	1	0	-5	-1	-1	-1	0	-1
15.6333	7.81667	1	0	-5	0	-1	-1	0	-1
15.6417	7.82083	1	-1	-4	-1	-1	-2	-1	-1
15.65	7.825	1	-1	-3	-1	-1	-2	-1	-1
15.6583	7.82916	0	-1	-3	-1	-1	-2	-1	-1
15.6667	7.83333	0	0	-3	-1	-1	-2	-1	-1
15.675	7.8375	0	0	-3	0	-2	-2	-1	-1
15.6833	7.84166	0	0	-3	0	-2	-2	-1	-1
15.6917	7.84584	0	-1	-3	0	-2	-1	0	-1
15.7	7.85	0	-1	-4	-1	-2	-1	0	-1
15.7083	7.85417	1	-2	-4	0	-2	-1	1	-2
15.7167	7.85834	0	-2	-4	0	-2	0	1	-2
15.725	7.8625	1	-2	-4	0	-2	1	2	-2
15.7333	7.86667	1	-2	-4	0	-2	1	1	-1
15.7417	7.87083	1	-2	-4	0	-1	0	1	-2
15.75	7.875	1	-2	-4	0	-1	0	0	-2
15.7583	7.87917	0	-2	-4	-1	-1	-1	0	-3
15.7667	7.88333	1	-1	-3	-1	-2	-1	0	-3
15.775	7.8875	1	-1	-3	-2	-2	-1	0	-2
15.7833	7.89166	1	-1	-3	-2	-2	-1	1	-1
15.7917	7.89583	1	-1	-3	-2	-2	-1	1	-1
15.8	7.9	1	0	-3	-1	-2	-1	0	0
15.8083	7.90416	1	0	-3	-1	-2	-1	0	0
15.8167	7.90834	1	1	-3	-1	-1	-1	1	0
15.825	7.9125	1	0	-4	-1	0	-2	0	0
15.8333	7.91667	2	0	-4	-1	0	-1	-1	-1
15.8417	7.92084	2	0	-3	-1	0	-1	-1	-1
15.85	7.925	2	0	-3	0	0	0	-1	-1
15.8583	7.92917	2	0	-3	0	-1	0	-1	-1
15.8667	7.93333	2	0	-3	0	-2	1	-1	-2
15.875	7.9375	2	0	-3	-1	-2	1	-1	-2
15.8833	7.94167	2	0	-3	-1	-1	0	-1	-2
15.8917	7.94583	2	-1	-3	-1	-1	0	-1	-2
15.9	7.95	2	-1	-3	-1	-1	0	0	-2
15.9083	7.95416	2	-1	-3	-2	-1	-1	0	-2
15.9167	7.95833	3	-1	-3	-2	-1	-1	0	-2
15.925	7.9625	3	-1	-3	-1	-1	-1	0	-2
15.9333	7.96666	3	-1	-3	-1	0	-1	0	-2
15.9417	7.97084	2	-1	-3	-1	0	-1	1	-2
15.95	7.975	2	0	-3	-1	0	-1	2	-2
15.9583	7.97917	2	0	-3	-1	0	-1	2	-1
15.9667	7.98334	2	0	-3	-1	0	-1	1	-1
15.975	7.9875	2	-1	-3	0	0	0	0	-1
15.9833	7.99167	2	-1	-3	0	0	0	-1	-1
15.9917	7.99583	2	-1	-3	0	0	1	-1	-1
16	8	2	-2	-3	-1	0	1	0	-1
16.0083	8.00417	2	-2	-3	-1	0	0	-1	0
16.0167	8.00834	2	-2	-3	-1	0	0	-1	0
16.025	8.0125	2	-2	-4	-1	0	0	-1	-1
16.0333	8.01666	2	-2	-4	-1	0	0	-1	-1
16.0417	8.02083	2	-2	-4	-1	0	0	0	-1
16.05	8.025	2	-2	-3	-1	0	1	0	-1
16.0583	8.02917	2	-1	-3	-1	0	1	0	-1
16.0667	8.03333	2	0	-2	-1	-1	1	0	-1
16.075	8.0375	2	0	-2	-1	-1	0	0	0
16.0833	8.04167	2	0	-2	-1	-2	0	0	0
16.0917	8.04584	2	0	-2	-2	-1	0	0	-1
16.1	8.05	2	0	-3	-2	-1	0	1	-1
16.1083	8.05416	2	0	-2	-2	-1	0	2	-1
16.1167	8.05833	2	0	-2	-2	-1	0	2	-1
16.125	8.0625	2	0	-2	-2	-1	0	2	0
16.1333	8.06667	3	0	-2	-2	-1	1	1	0
16.1417	8.07084	3	-1	-2	-2	-1	1	1	0
16.15	8.075	3	-2	-2	-2	-1	1	1	0
16.1583	8.07916	3	-2	-2	-1	-1	0	0	0
16.1667	8.08333	3	-2	-1	-1	0	0	0	-1
16.175	8.0875	3	-2	-1	-1	0	-1	0	-1
16.1833	8.09167	4	-2	-1	0	0	-1	-1	-2
16.1917	8.09583	3	-1	-1	0	0	-1	-1	-2
16.2	8.1	3	-1	-1	0	-1	0	-1	-2
16.2083	8.10417	2	-1	0	0	-1	0	-1	-1
16.2167	8.10834	3	0	0	-1	-1	-1	0	-1
16.225	8.1125	3	0	0	-1	-1	-1	1	-1
16.2333	8.11666	3	0	0	-2	0	-1	1	-1
16.2417	8.12083	3	0	0	-1	1	-1	1	-1
16.25	8.125	3	0	0	-1	1	-1	1	-1
16.2583	8.12917	3	0	0	-1	2	-1	1	-1
16.2667	8.13334	3	0	-1	-2	3	0	1	0
16.275	8.1375	3	0	-1	-1	2	-1	1	0
16.2833	8.14166	3	-1	-1	-1	1	-1	1	0
16.2917	8.14583	2	-1	-1	-1	1	-1	1	-1
16.3	8.15	2	-1	-1	-2	1	-1	1	0
16.3083	8.15417	2	-1	-1	-2	0	0	1	0
16.3167	8.15833	3	-1	0	-3	-1	0	1	0
16.325	8.1625	2	-2	0	-3	-1	0	1	0
16.3333	8.16667	2	-1	0	-4	-1	0	1	0
16.3417	8.17084	2	-1	-1	-4	-1	-1	2	0
16.35	8.175	2	-1	-1	-3	0	-1	2	0
16.3583	8.17916	2	0	-1	-3	0	-1	2	0
16.3667	8.18333	2	0	0	-2	0	-1	2	-1
16.375	8.1875	3	-1	0	-2	1	0	2	-1
16.3833	8.19167	3	-1	0	-2	1	-1	2	0
16.3917	8.19584	4	-1	0	-2	1	-1	2	0
16.4	8.2	4	0	0	-3	1	-1	1	0
16.4083	8.20416	4	1	-1	-3	1	-1	1	1
16.4167	8.20833	4	0	-1	-3	1	0	1	1
16.425	8.2125	3	0	-2	-3	1	0	1	2
16.4333	8.21667	3	0	-1	-2	1	-1	1	2
16.4417	8.22083	3	0	-1	-2	1	-1	1	2
16.45	8.225	3	0	-1	-2	1	-1	1	1
16.4583	8.22917	3	0	-1	-2	1	-1	2	1
16.4667	8.23334	3	1	-1	-2	0	-1	1	0
16.475	8.2375	3	1	-2	-3	0	-1	1	-1
16.4833	8.24166	4	1	-2	-3	-1	-1	0	-1
16.4917	8.24583	3	1	-2	-2	-2	-1	0	-1
16.5	8.25	3	2	-2	-2	-2	-1	0	0
16.5083	8.25417	3	1	-3	-1	-2	-1	1	1
16.5167	8.25834	3	1	-3	-2	-2	-1	1	1
16.525	8.2625	2	1	-3	-2	-1	-1	0	0
16.5333	8.26666	2	1	-3	-2	-2	-1	0	-1
16.5417	8.27083	2	0	-3	-2	-2	-1	0	-1
16.55	8.275	2	0	-3	-2	-2	-2	0	0
16.5583	8.27917	2	0	-3	-2	-1	-2	0	0
16.5667	8.28333	2	0	-3	-1	-1	-2	0	0
16.575	8.2875	1	0	-2	-1	-1	-2	0	0
16.5833	8.29167	2	0	-1	0	-1	-2	0	0
16.5917	8.29584	2	0	0	0	-1	-1	0	0
16.6	8.3	3	0	0	-1	-1	-1	0	0
16.6083	8.30416	3	0	0	-1	-2	-1	0	-1
16.6167	8.30833	4	1	0	-1	-2	-1	1	-1
[truncated: 5,206 more rows]
